# Supplementary material for: Transcriptome Profile at Different Physiological Stages Reveals Potential Mode for Curly Fleece in Chinese Tan Sheep
Source: PLoS One. 2013 Aug 26;8(8):e71763. doi: 10.1371/journal.pone.0071763 (PMC3753335; doi:10.1371/journal.pone.0071763)
Supplement: Table S2 — The data quality analysis in investigated samples. (XLSX) [file pone.0071763.s005.xlsx]

## Sheet: Sheet1
Table S2. The data quality analysis in investigated samples
Sample	Raw reads	Raw bases (G)	Error rate (%)	Q20(%)	Q30(%)	GC content (%)	Seq-dupl-level(%)	Clean reads	Clean bases
L1	59299796	5.39	0.02	98.5	96	51.9	60	57971828	5.27
L2	60551510	5.51	0.02	98.65	96.27	50.15	56.15	59244494	5.39
A1	57556640	5.23	0.02	98.21	95.3	50.8	54.7	55793044	5.07
A2	49647050	4.51	0.02	98.65	96.2	50.9	54.5	48534866	4.41
Raw reads: the raw reads after transformation from the sequenced data by base calling.
Raw bases: the raw bases after transformation from the sequenced data by base calling.
Error rate: the sequencing error rate, corresponded with the base quality.
Q20: the bases amount ratio of error rate ≤1%.
Q30: the bases amount ratio of error rate ≤0.1%.
GC content: the amount of G & C in total bases amount, %.
Seq-dupl-level (sequence duplication level): the ratio of repeat reads in total reads.
Clean reads: the reads of filtered raw reads.
Clean bases: the total bases of filtered raw reads.
