# Supplementary material for: Transcriptome Profile at Different Physiological Stages Reveals Potential Mode for Curly Fleece in Chinese Tan Sheep
Source: PLoS One. 2013 Aug 26;8(8):e71763. doi: 10.1371/journal.pone.0071763 (PMC3753335; doi:10.1371/journal.pone.0071763)
Supplement: Table S3 — The total transcripts data analyzed in investigated samples. (XLSX) [file pone.0071763.s006.xlsx]

## Sheet: Sheet1
Table S3. The total transcripts data analyzed in investigated samples
gene_id	sample_1	sample_2	status	value_1	value_2	log2_fold_change	test_stat	p_value	q_value	significant
CUFF.1	Lambs	Adults	OK	0.506507	0.291656	-0.796314	0.644321	0.519367	0.999992	no
CUFF.10	Lambs	Adults	OK	1.30239	1.26093	-0.0466715	0.0512093	0.959159	0.999992	no
CUFF.100	Lambs	Adults	NOTEST	0.120412	0.192525	0.677064	-0.337922	0.735422	1	no
CUFF.1000	Lambs	Adults	OK	3.36076	3.45764	0.0410024	-0.0747086	0.940447	0.999992	no
CUFF.10000	Lambs	Adults	OK	0.879041	1.87323	1.09153	-1.07572	0.282054	0.999992	no
CUFF.10001	Lambs	Adults	OK	1.27636	1.85426	0.538813	-0.395838	0.692224	0.999992	no
CUFF.10002	Lambs	Adults	OK	3.8157	4.06645	0.0918218	-0.127687	0.898397	0.999992	no
CUFF.10003	Lambs	Adults	OK	0.565827	0.537472	-0.074172	0.0658889	0.947466	0.999992	no
CUFF.10004	Lambs	Adults	OK	1.0116	1.39184	0.460354	-0.526592	0.598477	0.999992	no
CUFF.10005	Lambs	Adults	OK	22.32	13.5943	-0.715338	0.900527	0.36784	0.999992	no
CUFF.10006	Lambs	Adults	OK	0.134392	0.57522	2.09767	-0.692093	0.488879	0.999992	no
CUFF.10007	Lambs	Adults	OK	32.6129	33.2114	0.0262362	-0.0551376	0.956029	0.999992	no
CUFF.10008	Lambs	Adults	OK	0.732771	0.729593	-0.00626997	0.00746635	0.994043	0.999992	no
CUFF.10009	Lambs	Adults	OK	24.2104	22.9542	-0.0768717	0.14813	0.88224	0.999992	no
CUFF.1001	Lambs	Adults	OK	126.514	87.5787	-0.530644	1.11457	0.265033	0.999992	no
CUFF.10010	Lambs	Adults	OK	6.77546	6.69359	-0.0175375	0.0337781	0.973054	0.999992	no
CUFF.10011	Lambs	Adults	OK	5.79613	18.6646	1.68714	-0.22242	0.823987	0.999992	no
CUFF.10012	Lambs	Adults	OK	1.27806	1.01148	-0.337481	0.100354	0.920063	0.999992	no
CUFF.10013	Lambs	Adults	OK	7.6107	9.46572	0.314684	-0.230764	0.817498	0.999992	no
CUFF.10014	Lambs	Adults	OK	2.60282	1.57651	-0.723342	0.632341	0.527164	0.999992	no
CUFF.10015	Lambs	Adults	OK	9.81986	14.305	0.542751	-1.02899	0.303484	0.999992	no
CUFF.10016	Lambs	Adults	OK	2.81619	4.02281	0.514462	-1.06938	0.284897	0.999992	no
CUFF.10017	Lambs	Adults	OK	1.74372	2.92004	0.743815	-0.931544	0.351572	0.999992	no
CUFF.10018	Lambs	Adults	OK	49.0851	64.3123	0.389808	-0.858122	0.390825	0.999992	no
CUFF.10019	Lambs	Adults	OK	1131.97	838.444	-0.433048	0.916687	0.359307	0.999992	no
CUFF.1002	Lambs	Adults	OK	28.2102	20.1074	-0.48849	0.993066	0.320678	0.999992	no
CUFF.10020	Lambs	Adults	OK	11.3254	10.9362	-0.0504385	0.0885971	0.929402	0.999992	no
CUFF.10021	Lambs	Adults	OK	22.0846	29.3852	0.412047	-0.500641	0.616624	0.999992	no
CUFF.10022	Lambs	Adults	OK	16.5396	17.8834	0.112699	-0.0449883	0.964117	0.999992	no
CUFF.10023	Lambs	Adults	OK	95.5976	100.964	0.0787963	-0.0320601	0.974424	0.999992	no
CUFF.10024	Lambs	Adults	OK	15.6337	4.90496	-1.67235	0.819994	0.412219	0.999992	no
CUFF.10025	Lambs	Adults	OK	76.4427	46.2939	-0.723556	0.936242	0.349149	0.999992	no
CUFF.10026	Lambs	Adults	OK	22.0692	46.2702	1.06805	-1.0735	0.283049	0.999992	no
CUFF.10027	Lambs	Adults	OK	625.288	564.395	-0.147815	0.188977	0.850111	0.999992	no
CUFF.10028	Lambs	Adults	NOTEST	0.242569	0.148225	-0.710608	0.607092	0.54379	1	no
CUFF.10029	Lambs	Adults	OK	8.65753	11.8651	0.454699	-0.770196	0.441184	0.999992	no
CUFF.10030	Lambs	Adults	OK	0.204877	0.405307	0.984255	-0.705555	0.480465	0.999992	no
CUFF.10031	Lambs	Adults	NOTEST	0.316438	0.126236	-1.3258	0.909853	0.3629	1	no
CUFF.10032	Lambs	Adults	NOTEST	0.156388	0.326149	1.0604	-0.681924	0.495287	1	no
CUFF.10033	Lambs	Adults	OK	0.542355	2.12092	1.96738	-1.72227	0.0850198	0.999992	no
CUFF.10034	Lambs	Adults	OK	1.94462	2.10041	0.111178	-0.121081	0.903627	0.999992	no
CUFF.10035	Lambs	Adults	OK	21.6889	22.4057	0.0469059	-0.0956414	0.923805	0.999992	no
CUFF.10036	Lambs	Adults	OK	1.63025	1.67741	0.0411398	-0.0654868	0.947786	0.999992	no
CUFF.10037	Lambs	Adults	OK	1.21454	0.891338	-0.446365	0.445559	0.655915	0.999992	no
CUFF.10038	Lambs	Adults	OK	2.29776	2.10042	-0.129554	0.190132	0.849206	0.999992	no
CUFF.10039	Lambs	Adults	OK	28.8057	22.6017	-0.349925	0.791451	0.428681	0.999992	no
CUFF.10040	Lambs	Adults	OK	1.62174	0.94755	-0.775271	0.727754	0.466764	0.999992	no
CUFF.10041	Lambs	Adults	NOTEST	0.354937	0.317851	-0.159211	0.0577376	0.953958	1	no
CUFF.10042	Lambs	Adults	OK	1.25007	0.900754	-0.472804	0.244807	0.806606	0.999992	no
CUFF.10043	Lambs	Adults	NOTEST	0.307201	0.0625838	-2.29532	1.53007	0.125998	1	no
CUFF.10044	Lambs	Adults	OK	4.93717	2.9419	-0.746934	0.990223	0.322065	0.999992	no
CUFF.10045	Lambs	Adults	OK	21.8609	18.8007	-0.217566	0.481209	0.630368	0.999992	no
CUFF.10046	Lambs	Adults	OK	8.20783	6.57972	-0.318974	0.393177	0.694189	0.999992	no
CUFF.10048	Lambs	Adults	OK	2.67802	2.08681	-0.359869	0.447192	0.654737	0.999992	no
CUFF.10049	Lambs	Adults	OK	20.2346	13.2363	-0.612325	1.01331	0.31091	0.999992	no
CUFF.1005	Lambs	Adults	OK	0.396027	0.388539	-0.0275394	0.0294952	0.97647	0.999992	no
CUFF.10050	Lambs	Adults	OK	1.89311	1.70785	-0.148573	0.183753	0.854207	0.999992	no
CUFF.10051	Lambs	Adults	OK	13.2749	8.78268	-0.595969	1.04601	0.295558	0.999992	no
CUFF.10052	Lambs	Adults	OK	2.25098	1.56214	-0.527027	0.736701	0.461304	0.999992	no
CUFF.10053	Lambs	Adults	OK	1.44697	0.661014	-1.13028	1.07378	0.282919	0.999992	no
CUFF.10054	Lambs	Adults	NOTEST	0.252506	0.181516	-0.476218	0.392512	0.69468	1	no
CUFF.10055	Lambs	Adults	OK	22.8781	20.3346	-0.170031	0.249069	0.803307	0.999992	no
CUFF.10056	Lambs	Adults	OK	10.9798	10.3768	-0.0814913	0.180996	0.856371	0.999992	no
CUFF.10057	Lambs	Adults	OK	6.43841	7.99175	0.311806	-0.467804	0.639924	0.999992	no
CUFF.10059	Lambs	Adults	OK	3.84061	3.09555	-0.311139	0.504768	0.613722	0.999992	no
CUFF.10060	Lambs	Adults	OK	13.3352	5.85661	-1.1871	1.59393	0.110952	0.999992	no
CUFF.10061	Lambs	Adults	OK	10.5479	6.44537	-0.710618	1.109	0.267428	0.999992	no
CUFF.10062	Lambs	Adults	OK	21.9123	18.8972	-0.21357	0.404693	0.685703	0.999992	no
CUFF.10063	Lambs	Adults	OK	18.9539	15.893	-0.254107	0.560451	0.575172	0.999992	no
CUFF.10064	Lambs	Adults	OK	603.941	531.558	-0.18418	0.249912	0.802655	0.999992	no
CUFF.10065	Lambs	Adults	OK	39.1313	30.289	-0.369529	0.688216	0.491317	0.999992	no
CUFF.10066	Lambs	Adults	OK	1.44684	0.878552	-0.719702	0.525912	0.598949	0.999992	no
CUFF.10067	Lambs	Adults	NOTEST	0.158151	0.163821	0.0508175	-0.0410637	0.967245	1	no
CUFF.10068	Lambs	Adults	OK	99.7953	90.0298	-0.14857	0.154499	0.877217	0.999992	no
CUFF.10069	Lambs	Adults	NOTEST	0.243138	0.252922	0.0569122	-0.0410184	0.967281	1	no
CUFF.10070	Lambs	Adults	NOTEST	0.200266	0.268292	0.421887	-0.301217	0.763249	1	no
CUFF.10071	Lambs	Adults	OK	0.590987	1.15605	0.967999	-0.738617	0.460139	0.999992	no
CUFF.10072	Lambs	Adults	NOTEST	0.16953	0.236343	0.479342	-0.1697	0.865246	1	no
CUFF.10073	Lambs	Adults	NOTEST	0.188901	0.263266	0.478889	-0.163248	0.870323	1	no
CUFF.10074	Lambs	Adults	OK	56.1214	46.7079	-0.264884	0.53511	0.592574	0.999992	no
CUFF.10075	Lambs	Adults	OK	60.1321	56.7853	-0.0826183	0.178566	0.858278	0.999992	no
CUFF.10076	Lambs	Adults	OK	58.8746	33.8972	-0.796478	1.70901	0.0874496	0.999992	no
CUFF.10077	Lambs	Adults	OK	22.1137	20.2915	-0.124068	0.231622	0.816831	0.999992	no
CUFF.10078	Lambs	Adults	OK	19.8553	19.1232	-0.0541967	0.117822	0.906209	0.999992	no
CUFF.10079	Lambs	Adults	OK	11.3698	10.1534	-0.163243	0.345782	0.729507	0.999992	no
CUFF.1008	Lambs	Adults	OK	0.75112	0.426932	-0.815038	0.811928	0.416833	0.999992	no
CUFF.10080	Lambs	Adults	OK	25.6397	26.402	0.0422644	-0.0953827	0.924011	0.999992	no
CUFF.10081	Lambs	Adults	OK	7.51692	4.34842	-0.789651	1.10522	0.269063	0.999992	no
CUFF.10082	Lambs	Adults	OK	23.2551	16.8243	-0.467006	0.757796	0.448573	0.999992	no
CUFF.10083	Lambs	Adults	NOTEST	0.20578	0.225715	0.1334	-0.0972733	0.922509	1	no
CUFF.10084	Lambs	Adults	NOTEST	0.150134	0.0848502	-0.823264	0.496438	0.619585	1	no
CUFF.10085	Lambs	Adults	NOTEST	0.189926	0.132245	-0.522224	0.447282	0.654672	1	no
CUFF.10086	Lambs	Adults	NOTEST	0.183879	0.133712	-0.459624	0.303404	0.761582	1	no
CUFF.10087	Lambs	Adults	NOTEST	0.286478	0.157665	-0.861566	0.524181	0.600153	1	no
CUFF.10088	Lambs	Adults	OK	2.34984	4.93646	1.07091	-0.691189	0.489447	0.999992	no
CUFF.10089	Lambs	Adults	NOTEST	0.245569	0.136143	-0.85101	0.595501	0.551508	1	no
CUFF.1009	Lambs	Adults	OK	1706.76	1390.76	-0.295391	0.60698	0.543864	0.999992	no
CUFF.10090	Lambs	Adults	NOTEST	0.109335	0.18727	0.776367	-0.60867	0.542743	1	no
CUFF.10091	Lambs	Adults	NOTEST	0.225503	0.311697	0.466996	-0.314057	0.753478	1	no
CUFF.10092	Lambs	Adults	NOTEST	0.193558	0.195178	0.0120183	-0.00783682	0.993747	1	no
CUFF.10093	Lambs	Adults	OK	0.337691	0.718477	1.08924	-0.853309	0.393488	0.999992	no
CUFF.10094	Lambs	Adults	NOTEST	0.151544	0.32661	1.10783	-0.941661	0.346366	1	no
CUFF.10095	Lambs	Adults	NOTEST	0.10622	0.316764	1.57636	-1.34484	0.178677	1	no
CUFF.10096	Lambs	Adults	OK	0.26903	0.488066	0.859308	-0.823619	0.410156	0.999992	no
CUFF.10097	Lambs	Adults	NOTEST	0.331667	0.0925012	-1.84219	1.32222	0.186095	1	no
CUFF.10098	Lambs	Adults	NOTEST	0.349073	0.121506	-1.5225	0.98218	0.326011	1	no
CUFF.10099	Lambs	Adults	OK	1.30595	0.593013	-1.13896	0.726063	0.4678	0.999992	no
CUFF.101	Lambs	Adults	NOTEST	0.0568713	0.170483	1.58385	-0.566707	0.570913	1	no
CUFF.1010	Lambs	Adults	NOTEST	0.0775003	0.220962	1.51152	-0.842344	0.399595	1	no
CUFF.10100	Lambs	Adults	OK	5.99717	5.01748	-0.257321	0.371409	0.710333	0.999992	no
CUFF.10101	Lambs	Adults	NOTEST	0.210069	0.305457	0.540106	-0.493	0.622013	1	no
CUFF.10102	Lambs	Adults	NOTEST	0.263761	0.291248	0.143017	-0.139488	0.889064	1	no
CUFF.10103	Lambs	Adults	OK	1.40051	1.10568	-0.341019	0.511225	0.609194	0.999992	no
CUFF.10104	Lambs	Adults	OK	29.7084	29.2911	-0.0204092	0.019695	0.984287	0.999992	no
CUFF.10105	Lambs	Adults	OK	29.3761	28.9331	-0.0219216	0.0153595	0.987745	0.999992	no
CUFF.10106	Lambs	Adults	OK	45.7381	47.0358	0.0403627	-0.0347146	0.972307	0.999992	no
CUFF.10107	Lambs	Adults	OK	44.0508	41.1288	-0.0990182	0.213168	0.831196	0.999992	no
CUFF.10108	Lambs	Adults	OK	3.95461	4.86288	0.298276	-0.576754	0.564105	0.999992	no
CUFF.10109	Lambs	Adults	OK	5.07466	4.49092	-0.1763	0.268554	0.788273	0.999992	no
CUFF.1011	Lambs	Adults	NOTEST	0.161124	0.0973585	-0.726794	0.489892	0.62421	1	no
CUFF.10110	Lambs	Adults	OK	1.15068	0.313941	-1.87393	0.216669	0.828466	0.999992	no
CUFF.10111	Lambs	Adults	NOTEST	0.301527	0.0769873	-1.9696	1.14527	0.252099	1	no
CUFF.10112	Lambs	Adults	NOTEST	0.124112	0.323995	1.38434	-0.843039	0.399206	1	no
CUFF.10113	Lambs	Adults	NOTEST	0.256396	0.217014	-0.240584	0.270555	0.786734	1	no
CUFF.10114	Lambs	Adults	OK	0.474266	0.134007	-1.82339	1.56232	0.118213	0.999992	no
CUFF.10115	Lambs	Adults	NOTEST	0.235864	0.189298	-0.317293	0.262779	0.792721	1	no
CUFF.10116	Lambs	Adults	OK	85.127	83.2202	-0.0326834	0.0682659	0.945574	0.999992	no
CUFF.10117	Lambs	Adults	OK	71.2665	69.6093	-0.0339444	0.0761472	0.939302	0.999992	no
CUFF.1012	Lambs	Adults	NOTEST	0.241867	0.121738	-0.990429	0.725279	0.468281	1	no
CUFF.10121	Lambs	Adults	OK	28.7442	21.8848	-0.39334	0.505856	0.612958	0.999992	no
CUFF.10126	Lambs	Adults	OK	32.8328	29.4006	-0.159292	0.178626	0.858231	0.999992	no
CUFF.10127	Lambs	Adults	OK	136.285	123.963	-0.13672	0.209442	0.834103	0.999992	no
CUFF.10128	Lambs	Adults	NOTEST	0.319591	0.32173	0.00962543	-0.00779597	0.99378	1	no
CUFF.10129	Lambs	Adults	OK	5.23824	4.89461	-0.0978906	0.129617	0.89687	0.999992	no
CUFF.1013	Lambs	Adults	OK	2.18071	1.52389	-0.517037	0.569327	0.569135	0.999992	no
CUFF.10130	Lambs	Adults	OK	1.70152	1.47123	-0.209797	0.196431	0.844273	0.999992	no
CUFF.10131	Lambs	Adults	OK	6.59549	5.89776	-0.161314	0.312834	0.754407	0.999992	no
CUFF.10132	Lambs	Adults	OK	0.572783	0.254215	-1.17194	0.834443	0.404032	0.999992	no
CUFF.10133	Lambs	Adults	OK	9.37642	7.31359	-0.358457	0.761663	0.446261	0.999992	no
CUFF.10134	Lambs	Adults	OK	7.42463	8.39084	0.176497	-0.345178	0.729961	0.999992	no
CUFF.10135	Lambs	Adults	OK	1.99584	1.8175	-0.135041	0.139099	0.889372	0.999992	no
CUFF.10136	Lambs	Adults	OK	4.49135	5.27062	0.230826	-0.403313	0.686718	0.999992	no
CUFF.10137	Lambs	Adults	NOTEST	0.241495	0.237945	-0.0213654	0.0203508	0.983764	1	no
CUFF.10138	Lambs	Adults	OK	9.8592	11.0415	0.163393	-0.280541	0.779062	0.999992	no
CUFF.10139	Lambs	Adults	OK	11.2782	12.9303	0.197218	-0.435193	0.663422	0.999992	no
CUFF.1014	Lambs	Adults	OK	0.290445	0.52816	0.86271	-0.39746	0.691028	0.999992	no
CUFF.10140	Lambs	Adults	OK	25.0636	20.7718	-0.270965	0.61058	0.541478	0.999992	no
CUFF.10141	Lambs	Adults	OK	3.98386	2.64792	-0.589307	0.383276	0.701515	0.999992	no
CUFF.10142	Lambs	Adults	NOTEST	0.198314	0.164739	-0.2676	0.288272	0.773138	1	no
CUFF.10143	Lambs	Adults	OK	3.05864	2.44081	-0.325529	0.562004	0.574113	0.999992	no
CUFF.10144	Lambs	Adults	OK	8.93055	8.97343	0.00690979	-0.0156138	0.987542	0.999992	no
CUFF.10145	Lambs	Adults	NOTEST	0.158246	0.382254	1.27237	-1.24252	0.214045	1	no
CUFF.10146	Lambs	Adults	OK	0.263598	0.662654	1.32991	-0.877802	0.380051	0.999992	no
CUFF.10147	Lambs	Adults	OK	0.127486	0.445425	1.80485	-1.71721	0.0859411	0.999992	no
CUFF.10148	Lambs	Adults	NOTEST	0.0936824	0.208288	1.15273	-0.779414	0.435736	1	no
CUFF.10149	Lambs	Adults	NOTEST	0.0397355	0.145163	1.86918	-1.00968	0.312648	1	no
CUFF.1015	Lambs	Adults	OK	0.866837	1.29238	0.576194	-0.930594	0.352064	0.999992	no
CUFF.10150	Lambs	Adults	OK	0.819669	0.933384	0.187429	-0.239014	0.811095	0.999992	no
CUFF.10151	Lambs	Adults	OK	7.88062	4.60256	-0.775874	1.50687	0.131845	0.999992	no
CUFF.10152	Lambs	Adults	OK	3.75534	3.06592	-0.292622	0.589538	0.555501	0.999992	no
CUFF.10153	Lambs	Adults	OK	0.403839	0.752238	0.897411	-0.659375	0.509655	0.999992	no
CUFF.10154	Lambs	Adults	OK	0.401094	0.363716	-0.141129	0.0649521	0.948212	0.999992	no
CUFF.10155	Lambs	Adults	OK	2.16572	1.49207	-0.53753	0.78177	0.43435	0.999992	no
CUFF.10156	Lambs	Adults	OK	12.394	16.8771	0.445426	-0.517393	0.604882	0.999992	no
CUFF.10157	Lambs	Adults	NOTEST	0.0738118	0.368605	2.32015	-2.60403	0.00921342	1	no
CUFF.10158	Lambs	Adults	OK	0.429632	0.459215	0.0960703	-0.0911892	0.927342	0.999992	no
CUFF.10159	Lambs	Adults	OK	0.210355	0.53717	1.35255	-0.524211	0.600132	0.999992	no
CUFF.1016	Lambs	Adults	OK	10.3609	11.457	0.145075	-0.306882	0.758933	0.999992	no
CUFF.10160	Lambs	Adults	NOTEST	0.172383	0.154924	-0.154059	0.0596691	0.952419	1	no
CUFF.10161	Lambs	Adults	NOTEST	0.232548	0.152917	-0.604782	0.414243	0.678696	1	no
CUFF.10162	Lambs	Adults	OK	0.360024	0.458039	0.34738	-0.168842	0.865921	0.999992	no
CUFF.10163	Lambs	Adults	OK	0.959725	0.763379	-0.330221	0.313233	0.754103	0.999992	no
CUFF.10164	Lambs	Adults	NOTEST	0.155597	0.0764883	-1.02451	0.713083	0.475794	1	no
CUFF.10165	Lambs	Adults	OK	1.36219	0.602162	-1.1777	1.6008	0.109422	0.999992	no
CUFF.10166	Lambs	Adults	OK	0.640342	0.0943707	-2.76243	1.67753	0.0934388	0.999992	no
CUFF.10167	Lambs	Adults	NOTEST	0.22352	0.0598603	-1.90073	1.5527	0.120495	1	no
CUFF.10168	Lambs	Adults	NOTEST	0.252507	0.130059	-0.957152	1.05307	0.29231	1	no
CUFF.10169	Lambs	Adults	OK	1.11999	0.358411	-1.6438	1.67118	0.094686	0.999992	no
CUFF.1017	Lambs	Adults	OK	65.2313	54.3532	-0.2632	0.458218	0.646796	0.999992	no
CUFF.10170	Lambs	Adults	OK	0.307492	0.428863	0.479965	-0.318905	0.749798	0.999992	no
CUFF.10171	Lambs	Adults	NOTEST	0.073501	0.176789	1.26619	-0.855735	0.392144	1	no
CUFF.10172	Lambs	Adults	OK	0.817944	1.05129	0.362083	-0.339612	0.734149	0.999992	no
CUFF.10173	Lambs	Adults	OK	2.98428	2.7052	-0.141648	0.259722	0.795078	0.999992	no
CUFF.10174	Lambs	Adults	NOTEST	0.0898988	0.120359	0.420975	-0.290555	0.771392	1	no
CUFF.10175	Lambs	Adults	OK	5.40793	3.95364	-0.451895	0.642758	0.520381	0.999992	no
CUFF.10176	Lambs	Adults	OK	6.88245	5.67476	-0.278364	0.425546	0.670439	0.999992	no
CUFF.10177	Lambs	Adults	OK	57.6687	47.0018	-0.295072	0.653193	0.513632	0.999992	no
CUFF.10178	Lambs	Adults	OK	0.712378	0.544501	-0.387707	0.345415	0.729782	0.999992	no
CUFF.10179	Lambs	Adults	OK	10.0233	7.03257	-0.511229	0.682141	0.49515	0.999992	no
CUFF.1018	Lambs	Adults	OK	4.10549	3.70784	-0.146977	0.199047	0.842226	0.999992	no
CUFF.10180	Lambs	Adults	OK	0.40873	1.7993	2.13821	-2.19053	0.0284859	0.999992	no
CUFF.10181	Lambs	Adults	OK	3.44797	7.01885	1.02549	-1.60502	0.10849	0.999992	no
CUFF.10182	Lambs	Adults	OK	4.9816	7.43816	0.578337	-0.976918	0.32861	0.999992	no
CUFF.10183	Lambs	Adults	OK	2.7285	2.76615	0.0197708	-0.0164987	0.986837	0.999992	no
CUFF.10184	Lambs	Adults	OK	103.945	128.612	0.307208	-0.289765	0.771996	0.999992	no
CUFF.10185	Lambs	Adults	OK	2.67077	2.95174	0.144311	-0.227776	0.81982	0.999992	no
CUFF.10186	Lambs	Adults	OK	10.0134	12.7602	0.349712	-0.535	0.59265	0.999992	no
CUFF.10187	Lambs	Adults	OK	0.593301	0.551698	-0.104884	0.126792	0.899105	0.999992	no
CUFF.10188	Lambs	Adults	OK	7.24665	5.96265	-0.281361	0.487255	0.626077	0.999992	no
CUFF.1019	Lambs	Adults	OK	0.454807	0.292124	-0.638675	0.658532	0.510196	0.999992	no
CUFF.10190	Lambs	Adults	OK	11.5566	15.1474	0.390362	-0.796439	0.425777	0.999992	no
CUFF.10191	Lambs	Adults	OK	0.602472	0.621269	0.0443252	-0.0233226	0.981393	0.999992	no
CUFF.10192	Lambs	Adults	NOTEST	0.211083	0.204583	-0.0451263	0.0333932	0.973361	1	no
CUFF.10193	Lambs	Adults	OK	1692.7	1889.55	0.158721	-0.302528	0.762249	0.999992	no
CUFF.10194	Lambs	Adults	OK	2.31861	2.01034	-0.205822	0.262623	0.792841	0.999992	no
CUFF.10195	Lambs	Adults	OK	33.8057	35.3917	0.0661478	-0.0525588	0.958083	0.999992	no
CUFF.10196	Lambs	Adults	OK	225.92	259.911	0.202203	-0.346449	0.729005	0.999992	no
CUFF.10197	Lambs	Adults	OK	8.36439	9.77701	0.225132	-0.154265	0.877401	0.999992	no
CUFF.10198	Lambs	Adults	NOTEST	0.20208	0.105518	-0.937442	0.645332	0.518712	1	no
CUFF.10199	Lambs	Adults	NOTEST	1.1774e-05	0.165703	13.7807	-0.00281914	0.997751	1	no
CUFF.102	Lambs	Adults	NOTEST	0.252916	0.10312	-1.29433	0.463226	0.643203	1	no
CUFF.1020	Lambs	Adults	NOTEST	0.0621631	0.24798	1.9961	-1.11269	0.265842	1	no
CUFF.10200	Lambs	Adults	OK	1.47436	0.840807	-0.810239	0.533473	0.593706	0.999992	no
CUFF.10201	Lambs	Adults	OK	18.5768	22.1532	0.254014	-0.191011	0.848517	0.999992	no
CUFF.10202	Lambs	Adults	OK	1.50009	1.14316	-0.392027	0.511818	0.608778	0.999992	no
CUFF.10204	Lambs	Adults	OK	17.6858	23.2809	0.396554	-0.167156	0.867247	0.999992	no
CUFF.10205	Lambs	Adults	OK	616.14	43.4347	-3.82634	0.0877571	0.93007	0.999992	no
CUFF.1021	Lambs	Adults	OK	0.544107	1.06901	0.97432	-0.950895	0.341658	0.999992	no
CUFF.10212	Lambs	Adults	NOTEST	0.193008	0.078245	-1.30259	0.748552	0.454127	1	no
CUFF.10213	Lambs	Adults	OK	8.72988	6.77631	-0.365461	0.457441	0.647354	0.999992	no
CUFF.10214	Lambs	Adults	OK	1.33821	1.02354	-0.386746	0.531947	0.594763	0.999992	no
CUFF.10215	Lambs	Adults	OK	2.76168	2.2077	-0.323004	0.353891	0.723421	0.999992	no
CUFF.10216	Lambs	Adults	NOTEST	0.09442	0.0657123	-0.522927	0.385553	0.699828	1	no
CUFF.10217	Lambs	Adults	OK	72.4429	242.563	1.74344	-2.84075	0.0045007	0.745097	no
CUFF.10218	Lambs	Adults	OK	0.659369	0.57126	-0.206937	0.18026	0.856949	0.999992	no
CUFF.10219	Lambs	Adults	NOTEST	0.225586	0.142879	-0.65889	0.510882	0.609434	1	no
CUFF.1022	Lambs	Adults	OK	3.7119	4.26169	0.199265	-0.394278	0.693376	0.999992	no
CUFF.10220	Lambs	Adults	OK	0.552585	0.25947	-1.09063	0.759266	0.447693	0.999992	no
CUFF.10221	Lambs	Adults	NOTEST	0.198475	0.332653	0.74506	-0.739147	0.459818	1	no
CUFF.10222	Lambs	Adults	OK	0.484333	0.798144	0.72065	-0.21313	0.831226	0.999992	no
CUFF.10223	Lambs	Adults	NOTEST	0.226387	0.084096	-1.42868	0.71376	0.475376	1	no
CUFF.10224	Lambs	Adults	OK	0.60998	0.451168	-0.435097	0.325113	0.745095	0.999992	no
CUFF.10225	Lambs	Adults	OK	3.29214	2.72447	-0.273048	0.451393	0.651706	0.999992	no
CUFF.10226	Lambs	Adults	OK	0.683365	0.570406	-0.260665	0.1001	0.920265	0.999992	no
CUFF.10227	Lambs	Adults	OK	0.770342	0.790426	0.0371316	-0.0168476	0.986558	0.999992	no
CUFF.10228	Lambs	Adults	OK	3.44855	2.46003	-0.487311	0.0691376	0.94488	0.999992	no
CUFF.10229	Lambs	Adults	OK	0.515217	0.204289	-1.33457	0.805874	0.420316	0.999992	no
CUFF.1023	Lambs	Adults	OK	0.850467	0.874108	0.0395559	-0.050022	0.960105	0.999992	no
CUFF.10230	Lambs	Adults	OK	1.84622	1.16355	-0.666045	0.614901	0.53862	0.999992	no
CUFF.10231	Lambs	Adults	OK	0.469608	0.250296	-0.90782	0.492154	0.622611	0.999992	no
CUFF.10232	Lambs	Adults	NOTEST	0.0620769	0.144698	1.22092	-0.828031	0.407653	1	no
CUFF.10233	Lambs	Adults	OK	4.33203	2.87359	-0.592191	1.30584	0.191606	0.999992	no
CUFF.10234	Lambs	Adults	NOTEST	0.153514	0.149285	-0.0402969	0.0291033	0.976782	1	no
CUFF.10235	Lambs	Adults	OK	0.566226	0.69083	0.286953	-0.368694	0.712356	0.999992	no
CUFF.10236	Lambs	Adults	OK	4.32001	3.31664	-0.381312	0.662355	0.507744	0.999992	no
CUFF.10237	Lambs	Adults	NOTEST	0.171591	0.0739835	-1.2137	0.863678	0.387765	1	no
CUFF.10238	Lambs	Adults	OK	1.3173	1.26406	-0.0595196	0.0607656	0.951546	0.999992	no
CUFF.10239	Lambs	Adults	NOTEST	0.0809597	0.15858	0.969936	-0.73279	0.463686	1	no
CUFF.1024	Lambs	Adults	OK	4.34492	6.85472	0.657768	-0.852087	0.394166	0.999992	no
CUFF.10240	Lambs	Adults	NOTEST	0.106152	0.20057	0.917973	-0.597928	0.549888	1	no
CUFF.10242	Lambs	Adults	OK	5.03366	4.54848	-0.146223	0.230714	0.817537	0.999992	no
CUFF.10243	Lambs	Adults	OK	15.5631	13.0442	-0.254717	0.441722	0.658691	0.999992	no
CUFF.10244	Lambs	Adults	OK	23.6645	19.3539	-0.290101	0.374599	0.707958	0.999992	no
CUFF.10245	Lambs	Adults	OK	0.68559	0.299879	-1.19297	0.150409	0.880442	0.999992	no
CUFF.10246	Lambs	Adults	NOTEST	0.337893	0.178487	-0.920747	0.212925	0.831385	1	no
CUFF.10248	Lambs	Adults	NOTEST	0.158706	0.0682966	-1.21647	0.963659	0.335217	1	no
CUFF.10249	Lambs	Adults	OK	0.637454	0.358344	-0.830977	1.24638	0.212627	0.999992	no
CUFF.1025	Lambs	Adults	OK	0.615185	0.630102	0.0345655	-0.0110196	0.991208	0.999992	no
CUFF.10250	Lambs	Adults	OK	3.52384	2.04154	-0.787486	1.29546	0.195163	0.999992	no
CUFF.10251	Lambs	Adults	OK	0.2291	0.466143	1.02479	-0.480315	0.631003	0.999992	no
CUFF.10252	Lambs	Adults	OK	0.554678	0.42483	-0.384764	0.0762383	0.93923	0.999992	no
CUFF.10253	Lambs	Adults	OK	0.583147	0.374899	-0.637358	0.158175	0.874319	0.999992	no
CUFF.10254	Lambs	Adults	NOTEST	0.277746	0.309837	0.157745	-0.133968	0.893428	1	no
CUFF.10255	Lambs	Adults	OK	0.835199	0.286957	-1.54129	1.0875	0.276817	0.999992	no
CUFF.10256	Lambs	Adults	OK	1.19037	0.602555	-0.982245	1.11062	0.266732	0.999992	no
CUFF.10257	Lambs	Adults	NOTEST	0.2311	0.15151	-0.609106	0.483031	0.629073	1	no
CUFF.10258	Lambs	Adults	OK	0.504384	0.256702	-0.974426	0.8017	0.422727	0.999992	no
CUFF.10259	Lambs	Adults	NOTEST	0.293594	0.122293	-1.26348	1.03509	0.300629	1	no
CUFF.1026	Lambs	Adults	OK	3.18156	3.82829	0.266968	-0.357658	0.720599	0.999992	no
CUFF.10260	Lambs	Adults	NOTEST	0.146557	0.198281	0.436083	-0.359242	0.719414	1	no
CUFF.10261	Lambs	Adults	OK	0.734571	0.349535	-1.07147	0.893999	0.371322	0.999992	no
CUFF.10262	Lambs	Adults	OK	28.8027	17.068	-0.754907	0.807188	0.419558	0.999992	no
CUFF.10263	Lambs	Adults	OK	4.37186	3.23338	-0.435204	0.630757	0.528199	0.999992	no
CUFF.10264	Lambs	Adults	OK	15.5546	15.6677	0.0104503	-0.0137079	0.989063	0.999992	no
CUFF.10265	Lambs	Adults	OK	3.92904	1.94536	-1.01414	1.12761	0.259483	0.999992	no
CUFF.10266	Lambs	Adults	OK	72.377	75.4704	0.0603794	-0.122093	0.902826	0.999992	no
CUFF.10267	Lambs	Adults	OK	5.98542	5.57375	-0.102804	0.185394	0.85292	0.999992	no
CUFF.10268	Lambs	Adults	NOTEST	0.150466	0.0677002	-1.15221	0.797842	0.424962	1	no
CUFF.10269	Lambs	Adults	OK	17.6284	15.3886	-0.196038	0.346444	0.729009	0.999992	no
CUFF.1027	Lambs	Adults	OK	3.48107	3.82389	0.135513	-0.279395	0.779942	0.999992	no
CUFF.10270	Lambs	Adults	OK	7.56752	4.67442	-0.695032	1.15251	0.249112	0.999992	no
CUFF.10273	Lambs	Adults	NOTEST	0.0606915	0.240879	1.98874	-1.41394	0.15738	1	no
CUFF.10274	Lambs	Adults	OK	0.991525	0.977701	-0.0202551	0.0190515	0.9848	0.999992	no
CUFF.10275	Lambs	Adults	OK	4.63179	2.9029	-0.674075	1.27884	0.200952	0.999992	no
CUFF.10276	Lambs	Adults	OK	0.534809	0.437491	-0.28977	0.26165	0.793591	0.999992	no
CUFF.10277	Lambs	Adults	OK	0.727476	0.552955	-0.395738	0.550847	0.581739	0.999992	no
CUFF.10278	Lambs	Adults	OK	2.51407	3.78683	0.590966	-0.670067	0.502815	0.999992	no
CUFF.10279	Lambs	Adults	OK	4.42438	2.97162	-0.574229	0.886816	0.375178	0.999992	no
CUFF.1028	Lambs	Adults	OK	9.66877	8.09809	-0.25575	0.479569	0.631534	0.999992	no
CUFF.10280	Lambs	Adults	OK	0.520762	0.188886	-1.46311	0.948268	0.342993	0.999992	no
CUFF.10281	Lambs	Adults	OK	3.48031	2.16875	-0.682351	1.2568	0.208826	0.999992	no
CUFF.10282	Lambs	Adults	NOTEST	0.200446	0.22216	0.14839	-0.148132	0.882239	1	no
CUFF.10283	Lambs	Adults	OK	1.88487	3.7861	1.00625	-1.56704	0.117105	0.999992	no
CUFF.10284	Lambs	Adults	OK	2.19194	2.73967	0.321796	-0.558349	0.576606	0.999992	no
CUFF.10285	Lambs	Adults	NOTEST	0.20331	0.263174	0.372335	-0.296607	0.766766	1	no
CUFF.10286	Lambs	Adults	OK	4.80002	5.82382	0.278924	-0.501122	0.616285	0.999992	no
CUFF.10287	Lambs	Adults	OK	39.9311	26.4355	-0.595038	0.414132	0.678777	0.999992	no
CUFF.10288	Lambs	Adults	NOTEST	0.156065	0.174754	0.163176	-0.151189	0.879827	1	no
CUFF.10289	Lambs	Adults	NOTEST	0.228465	0.186619	-0.291873	0.180139	0.857043	1	no
CUFF.1029	Lambs	Adults	OK	9.62432	10.3075	0.0989338	-0.224094	0.822684	0.999992	no
CUFF.10290	Lambs	Adults	NOTEST	0.346729	0.295292	-0.231668	0.284257	0.776213	1	no
CUFF.10291	Lambs	Adults	OK	5.28313	3.27774	-0.68869	0.949016	0.342612	0.999992	no
CUFF.10292	Lambs	Adults	NOTEST	0.250298	0.384335	0.618718	-0.659003	0.509894	1	no
CUFF.10293	Lambs	Adults	OK	2.71537	4.27002	0.653092	-0.987614	0.323342	0.999992	no
CUFF.10294	Lambs	Adults	NOTEST	0.174442	0.139106	-0.326564	0.253693	0.799732	1	no
CUFF.10295	Lambs	Adults	NOTEST	0.108298	0.112992	0.0612171	-0.0432387	0.965511	1	no
CUFF.10296	Lambs	Adults	OK	0.589044	0.579282	-0.024109	0.0310768	0.975208	0.999992	no
CUFF.10297	Lambs	Adults	OK	1.2225	0.422676	-1.53221	1.66926	0.0950657	0.999992	no
CUFF.10298	Lambs	Adults	OK	0.46362	0.329542	-0.49248	0.618977	0.535932	0.999992	no
CUFF.10299	Lambs	Adults	OK	2.12118	2.59813	0.292606	-0.458632	0.646499	0.999992	no
CUFF.103	Lambs	Adults	NOTEST	0.13973	0.27112	0.956287	-0.673345	0.500728	1	no
CUFF.1030	Lambs	Adults	NOTEST	0.299597	0.208134	-0.525511	0.672886	0.50102	1	no
CUFF.10300	Lambs	Adults	OK	3.45868	3.08506	-0.164922	0.275015	0.783304	0.999992	no
CUFF.10301	Lambs	Adults	NOTEST	0.358654	0.261319	-0.456783	0.44426	0.656854	1	no
CUFF.10302	Lambs	Adults	OK	8.55156	7.68663	-0.153836	0.343238	0.731419	0.999992	no
CUFF.10303	Lambs	Adults	OK	0.713534	0.514292	-0.472394	0.425691	0.670333	0.999992	no
CUFF.10304	Lambs	Adults	OK	0.649951	0.755609	0.217308	-0.21844	0.827086	0.999992	no
CUFF.10305	Lambs	Adults	OK	17.4241	14.3543	-0.2796	0.479052	0.631901	0.999992	no
CUFF.10306	Lambs	Adults	OK	0.657157	0.485953	-0.435422	0.528179	0.597375	0.999992	no
CUFF.10307	Lambs	Adults	OK	47.4512	33.2371	-0.513647	0.961038	0.336533	0.999992	no
CUFF.10308	Lambs	Adults	OK	130.425	77.7089	-0.747069	1.55118	0.120858	0.999992	no
CUFF.10309	Lambs	Adults	OK	1.22306	2.71472	1.15031	-1.63372	0.102318	0.999992	no
CUFF.10310	Lambs	Adults	OK	9.9343	10.9659	0.142539	-0.257708	0.796632	0.999992	no
CUFF.10311	Lambs	Adults	OK	1.56348	1.50947	-0.0507218	0.051051	0.959285	0.999992	no
CUFF.10312	Lambs	Adults	OK	1.18509	0.927201	-0.35404	0.387225	0.69859	0.999992	no
CUFF.10313	Lambs	Adults	OK	4.25936	6.83279	0.68184	-0.561843	0.574223	0.999992	no
CUFF.10314	Lambs	Adults	OK	20.731	27.6165	0.41374	-0.883245	0.377104	0.999992	no
CUFF.10315	Lambs	Adults	NOTEST	0.244974	0.107479	-1.18857	0.80599	0.420248	1	no
CUFF.10316	Lambs	Adults	OK	55.4009	50.8522	-0.123601	0.227568	0.819982	0.999992	no
CUFF.10317	Lambs	Adults	OK	42.5677	44.1715	0.053357	-0.110171	0.912274	0.999992	no
CUFF.10318	Lambs	Adults	OK	2.03638	1.86818	-0.124373	0.103646	0.91745	0.999992	no
CUFF.10319	Lambs	Adults	OK	3.2441	3.47364	0.0986275	-0.187278	0.851443	0.999992	no
CUFF.1032	Lambs	Adults	NOTEST	0.213938	0.15503	-0.464643	0.519081	0.603704	1	no
CUFF.10320	Lambs	Adults	OK	33.6069	38.0954	0.180862	-0.359469	0.719245	0.999992	no
CUFF.10321	Lambs	Adults	OK	24.4197	30.2637	0.309544	-0.657665	0.510754	0.999992	no
CUFF.10323	Lambs	Adults	OK	29.587	24.4042	-0.277834	0.601345	0.54761	0.999992	no
CUFF.10325	Lambs	Adults	OK	0.168048	0.588547	1.80829	-1.71972	0.0854838	0.999992	no
CUFF.10326	Lambs	Adults	OK	0.420037	0.231266	-0.860964	0.613682	0.539425	0.999992	no
CUFF.10327	Lambs	Adults	OK	0.137363	0.427715	1.63866	-1.83237	0.0668959	0.999992	no
CUFF.10328	Lambs	Adults	OK	5.75793	0.623131	-3.20794	3.32454	0.000885644	0.241046	no
CUFF.10329	Lambs	Adults	OK	0.96882	1.35821	0.487405	-0.598207	0.549702	0.999992	no
CUFF.1033	Lambs	Adults	OK	2.6782	1.99366	-0.425841	0.38375	0.701164	0.999992	no
CUFF.10330	Lambs	Adults	OK	7.92984	9.77522	0.301839	-0.546263	0.584885	0.999992	no
CUFF.10335	Lambs	Adults	OK	33.3978	23.3021	-0.519297	0.976823	0.328657	0.999992	no
CUFF.10336	Lambs	Adults	OK	9.31846	9.21236	-0.01652	0.0360232	0.971264	0.999992	no
CUFF.10337	Lambs	Adults	OK	49.6737	39.5944	-0.327185	0.72979	0.465518	0.999992	no
CUFF.10338	Lambs	Adults	OK	0	0.410307	1.79769e+308	1.79769e+308	0.0448721	0.999992	no
CUFF.10339	Lambs	Adults	NOTEST	0.0623745	0.314487	2.33397	-1.48077	0.138667	1	no
CUFF.1034	Lambs	Adults	OK	0.287877	0.804186	1.48207	-0.989358	0.322488	0.999992	no
CUFF.10340	Lambs	Adults	NOTEST	0.0379395	0.252472	2.73435	-1.8091	0.0704351	1	no
CUFF.10343	Lambs	Adults	NOTEST	0.142873	0.176188	0.302379	-0.217746	0.827627	1	no
CUFF.10344	Lambs	Adults	NOTEST	0.269706	0.370825	0.459351	-0.477972	0.63267	1	no
CUFF.10345	Lambs	Adults	NOTEST	0.176953	0.238837	0.432664	-0.386497	0.699129	1	no
CUFF.10346	Lambs	Adults	NOTEST	0.122594	0.160717	0.39063	-0.298787	0.765102	1	no
CUFF.10347	Lambs	Adults	NOTEST	0.205758	0.230739	0.165311	-0.160082	0.872817	1	no
CUFF.10348	Lambs	Adults	NOTEST	0.0591983	0.152244	1.36276	-1.00309	0.315817	1	no
CUFF.10349	Lambs	Adults	NOTEST	0.0691391	0.160317	1.21336	-0.886451	0.375375	1	no
CUFF.1035	Lambs	Adults	OK	130.613	100.946	-0.371708	0.249496	0.802977	0.999992	no
CUFF.10350	Lambs	Adults	NOTEST	0.0752844	0.2265	1.58909	-1.01082	0.312105	1	no
CUFF.10351	Lambs	Adults	OK	13.0675	9.62686	-0.440847	0.850666	0.394955	0.999992	no
CUFF.10352	Lambs	Adults	NOTEST	0.0636834	0.13974	1.13375	-0.691003	0.489564	1	no
CUFF.10353	Lambs	Adults	OK	4.10532	3.00807	-0.448655	0.907012	0.364401	0.999992	no
CUFF.10354	Lambs	Adults	OK	17.2035	11.7869	-0.545512	0.867105	0.385885	0.999992	no
CUFF.10355	Lambs	Adults	OK	6.40152	4.20937	-0.604809	0.87645	0.380786	0.999992	no
CUFF.10356	Lambs	Adults	NOTEST	0.198563	0.203165	0.0330609	-0.0216139	0.982756	1	no
CUFF.10357	Lambs	Adults	NOTEST	0.152423	0.174628	0.196202	-0.153121	0.878303	1	no
CUFF.10358	Lambs	Adults	NOTEST	0.0563195	0.221287	1.97421	-1.35791	0.174492	1	no
CUFF.10359	Lambs	Adults	NOTEST	0.250386	0.145536	-0.782772	0.656275	0.511647	1	no
CUFF.1036	Lambs	Adults	OK	7.55068	5.95033	-0.343639	0.747279	0.454895	0.999992	no
CUFF.10360	Lambs	Adults	NOTEST	0.182916	0.172457	-0.0849445	0.0613403	0.951088	1	no
CUFF.10361	Lambs	Adults	OK	6.3805	5.28177	-0.272648	0.526143	0.598789	0.999992	no
CUFF.10362	Lambs	Adults	NOTEST	0.0993164	0.139374	0.48886	-0.333807	0.738525	1	no
CUFF.1037	Lambs	Adults	OK	4.91045	2.47546	-0.988159	0.869352	0.384655	0.999992	no
CUFF.10378	Lambs	Adults	NOTEST	0.149074	0.186401	0.32238	-0.225882	0.821294	1	no
CUFF.10379	Lambs	Adults	NOTEST	0.146467	0.160852	0.135165	-0.119462	0.904909	1	no
CUFF.1038	Lambs	Adults	OK	4.85132	3.76836	-0.364438	0.733331	0.463356	0.999992	no
CUFF.10380	Lambs	Adults	NOTEST	0.160885	0.265534	0.722862	-0.517494	0.604811	1	no
CUFF.10381	Lambs	Adults	OK	8.61047	5.1625	-0.738023	1.44635	0.14808	0.999992	no
CUFF.10382	Lambs	Adults	OK	7.9158	5.92889	-0.416973	0.666955	0.504801	0.999992	no
CUFF.10383	Lambs	Adults	OK	1.15272	1.2365	0.101218	-0.0653768	0.947874	0.999992	no
CUFF.10384	Lambs	Adults	OK	10.7627	12.2547	0.187301	-0.375888	0.707	0.999992	no
CUFF.10385	Lambs	Adults	NOTEST	0.100742	0.355575	1.81948	-1.6712	0.0946814	1	no
CUFF.10386	Lambs	Adults	NOTEST	0.180671	0.101164	-0.836663	0.550871	0.581722	1	no
CUFF.10387	Lambs	Adults	OK	9.45542	5.99021	-0.658535	1.1952	0.232008	0.999992	no
CUFF.10388	Lambs	Adults	OK	18.0188	13.285	-0.439705	0.91379	0.360827	0.999992	no
CUFF.10389	Lambs	Adults	NOTEST	0.140057	0.157925	0.173217	-0.124267	0.901104	1	no
CUFF.1039	Lambs	Adults	NOTEST	0.108744	0.16351	0.588449	-0.435338	0.663317	1	no
CUFF.10390	Lambs	Adults	NOTEST	0.344077	0.345471	0.00583165	-0.00780639	0.993771	1	no
CUFF.10391	Lambs	Adults	OK	0.521506	0.488802	-0.0934357	0.0790272	0.937011	0.999992	no
CUFF.10392	Lambs	Adults	OK	0.463413	0.55165	0.251456	-0.281261	0.77851	0.999992	no
CUFF.10393	Lambs	Adults	OK	13.1643	12.4265	-0.0832059	0.130329	0.896306	0.999992	no
CUFF.10394	Lambs	Adults	OK	1.23436	1.10252	-0.162963	0.179147	0.857822	0.999992	no
CUFF.10395	Lambs	Adults	OK	20.3749	13.6489	-0.578005	1.15134	0.249594	0.999992	no
CUFF.10396	Lambs	Adults	OK	1.52608	1.07344	-0.507592	0.402384	0.687402	0.999992	no
CUFF.10398	Lambs	Adults	OK	0.356612	0.431662	0.275549	-0.200326	0.841226	0.999992	no
CUFF.10399	Lambs	Adults	NOTEST	0.121511	0.109682	-0.147756	0.0581901	0.953597	1	no
CUFF.104	Lambs	Adults	OK	14.1681	9.14005	-0.632376	1.35558	0.175234	0.999992	no
CUFF.1040	Lambs	Adults	OK	4.65801	3.42295	-0.444475	0.89131	0.372763	0.999992	no
CUFF.10400	Lambs	Adults	OK	0.67219	0.532389	-0.336389	0.311143	0.755692	0.999992	no
CUFF.10401	Lambs	Adults	NOTEST	0.0516481	0.211254	2.03219	-1.10325	0.269919	1	no
CUFF.10402	Lambs	Adults	OK	1.3679	1.91503	0.485402	-0.75997	0.447272	0.999992	no
CUFF.10403	Lambs	Adults	OK	14.8987	15.6147	0.067713	-0.104896	0.916458	0.999992	no
CUFF.10404	Lambs	Adults	OK	0.321309	0.52123	0.69796	-0.688843	0.490922	0.999992	no
CUFF.10405	Lambs	Adults	OK	1.45444	2.5335	0.800668	-0.126722	0.89916	0.999992	no
CUFF.10406	Lambs	Adults	OK	0.925539	1.79064	0.952108	-0.257337	0.796919	0.999992	no
CUFF.10407	Lambs	Adults	OK	1.82093	2.13139	0.227119	-0.0447491	0.964307	0.999992	no
CUFF.10408	Lambs	Adults	OK	0.95258	1.52255	0.676578	-0.166745	0.867571	0.999992	no
CUFF.10409	Lambs	Adults	OK	1.13311	1.53593	0.438821	-0.107715	0.914222	0.999992	no
CUFF.1041	Lambs	Adults	NOTEST	0.190404	0.349556	0.876456	-1.01253	0.311284	1	no
CUFF.10410	Lambs	Adults	OK	12.5653	9.7512	-0.365794	0.476378	0.633805	0.999992	no
CUFF.10411	Lambs	Adults	OK	0.759255	0.715186	-0.0862657	0.104909	0.916448	0.999992	no
CUFF.10412	Lambs	Adults	OK	0.549508	0.473514	-0.214732	0.145366	0.884422	0.999992	no
CUFF.10413	Lambs	Adults	OK	2.31684	2.28525	-0.0198065	0.0196947	0.984287	0.999992	no
CUFF.10414	Lambs	Adults	NOTEST	0.320062	0.243963	-0.391688	0.100377	0.920045	1	no
CUFF.10415	Lambs	Adults	OK	6.44028	4.54098	-0.504119	0.608842	0.542629	0.999992	no
CUFF.10416	Lambs	Adults	NOTEST	0.295755	0.346437	0.228191	-0.121006	0.903686	1	no
CUFF.10419	Lambs	Adults	OK	0.28686	0.40137	0.484583	-0.644022	0.519561	0.999992	no
CUFF.1042	Lambs	Adults	OK	5.19056	5.44296	0.0685003	-0.142824	0.886429	0.999992	no
CUFF.10425	Lambs	Adults	OK	24.3707	16.0417	-0.603322	0.820398	0.411989	0.999992	no
CUFF.10426	Lambs	Adults	OK	0.510029	0.291939	-0.804914	0.533003	0.594032	0.999992	no
CUFF.10427	Lambs	Adults	OK	3.68815	4.27945	0.21453	-0.22259	0.823855	0.999992	no
CUFF.10428	Lambs	Adults	OK	33.3014	25.6651	-0.375776	0.706358	0.479966	0.999992	no
CUFF.10429	Lambs	Adults	NOTEST	0.178813	0.0813139	-1.13688	0.716712	0.473552	1	no
CUFF.1043	Lambs	Adults	OK	0.49366	0.371818	-0.408921	0.457712	0.64716	0.999992	no
CUFF.10430	Lambs	Adults	NOTEST	0.0607489	0.127083	1.06484	-0.613242	0.539716	1	no
CUFF.10431	Lambs	Adults	NOTEST	0.0425081	0.221709	2.38286	-1.32937	0.183725	1	no
CUFF.10432	Lambs	Adults	NOTEST	0.108614	0.187674	0.789014	-0.699404	0.484299	1	no
CUFF.10433	Lambs	Adults	OK	4.62741	8.192	0.82401	-0.871018	0.383745	0.999992	no
CUFF.10434	Lambs	Adults	NOTEST	0.120285	0.289432	1.26676	-0.891455	0.372685	1	no
CUFF.10435	Lambs	Adults	OK	0.547422	0.264482	-1.04949	1.21528	0.224259	0.999992	no
CUFF.10436	Lambs	Adults	NOTEST	0.116063	0.112577	-0.0439947	0.0283247	0.977403	1	no
CUFF.10437	Lambs	Adults	OK	1.46427	0.41979	-1.80244	1.39941	0.161691	0.999992	no
CUFF.10438	Lambs	Adults	OK	0.431039	0.244998	-0.815048	0.638522	0.523134	0.999992	no
CUFF.10439	Lambs	Adults	NOTEST	0.10977	0.143418	0.385742	-0.222519	0.82391	1	no
CUFF.1044	Lambs	Adults	OK	2.1305	15.5856	2.87095	-0.733234	0.463416	0.999992	no
CUFF.10440	Lambs	Adults	OK	1.05968	0.25612	-2.04873	0.548499	0.583349	0.999992	no
CUFF.10441	Lambs	Adults	NOTEST	0.289566	0.281314	-0.0417125	0.0268553	0.978575	1	no
CUFF.10442	Lambs	Adults	NOTEST	0.364267	0.284478	-0.356678	0.334241	0.738198	1	no
CUFF.10443	Lambs	Adults	OK	0.429248	0.330042	-0.379161	0.461532	0.644417	0.999992	no
CUFF.10444	Lambs	Adults	OK	0.603724	0.520094	-0.215117	0.185771	0.852625	0.999992	no
CUFF.10445	Lambs	Adults	OK	6.86978	2.9105	-1.239	1.5343	0.124956	0.999992	no
CUFF.10446	Lambs	Adults	NOTEST	0.120162	0.153466	0.352939	-0.345725	0.72955	1	no
CUFF.10447	Lambs	Adults	NOTEST	0.181031	0.117281	-0.626264	0.606768	0.544005	1	no
CUFF.10448	Lambs	Adults	NOTEST	0.360809	0.181389	-0.992146	0.906521	0.36466	1	no
CUFF.10449	Lambs	Adults	OK	0.845204	1.40589	0.734113	-0.731105	0.464715	0.999992	no
CUFF.1045	Lambs	Adults	OK	12.9619	10.663	-0.281656	0.244821	0.806595	0.999992	no
CUFF.10450	Lambs	Adults	OK	3.93535	5.87487	0.578065	-1.10661	0.268464	0.999992	no
CUFF.10452	Lambs	Adults	OK	3.17473	3.25953	0.0380312	-0.0537161	0.957161	0.999992	no
CUFF.10453	Lambs	Adults	OK	16.1475	12.9842	-0.314555	0.51511	0.606476	0.999992	no
CUFF.10454	Lambs	Adults	OK	1.08471	0.871389	-0.315923	0.380905	0.703274	0.999992	no
CUFF.10455	Lambs	Adults	OK	15.3166	15.435	0.0111155	-0.00832212	0.99336	0.999992	no
CUFF.10456	Lambs	Adults	OK	0.592094	0.415809	-0.509903	0.508514	0.611093	0.999992	no
CUFF.10457	Lambs	Adults	OK	11.1667	9.55973	-0.224164	0.493954	0.621339	0.999992	no
CUFF.1046	Lambs	Adults	OK	3.65862	9.10124	1.31476	-0.542168	0.587703	0.999992	no
CUFF.10460	Lambs	Adults	NOTEST	0.155462	0.361724	1.21832	-0.833983	0.40429	1	no
CUFF.10464	Lambs	Adults	NOTEST	0.286078	0.135848	-1.07442	0.35378	0.723503	1	no
CUFF.10469	Lambs	Adults	OK	1.63267	1.80389	0.143878	-0.108725	0.913421	0.999992	no
CUFF.1047	Lambs	Adults	NOTEST	0.258215	0.0567336	-2.1863	1.42919	0.152951	1	no
CUFF.10470	Lambs	Adults	OK	5.67924	6.35483	0.162156	-0.246673	0.805161	0.999992	no
CUFF.10471	Lambs	Adults	OK	12.6099	12.1282	-0.0561867	0.111552	0.911178	0.999992	no
CUFF.10476	Lambs	Adults	OK	6.90481	6.05076	-0.190486	0.424728	0.671035	0.999992	no
CUFF.10477	Lambs	Adults	OK	1.83857	1.04561	-0.814241	0.100925	0.91961	0.999992	no
CUFF.10478	Lambs	Adults	OK	2.24669	2.90569	0.371077	-0.0892708	0.928867	0.999992	no
CUFF.10479	Lambs	Adults	OK	10.5047	8.15814	-0.36473	0.528556	0.597113	0.999992	no
CUFF.1048	Lambs	Adults	OK	6.25014	7.85566	0.329845	-0.718268	0.472592	0.999992	no
CUFF.10480	Lambs	Adults	OK	1.14332	0.815848	-0.486861	0.440719	0.659417	0.999992	no
CUFF.10481	Lambs	Adults	OK	2.88688	2.6364	-0.130943	0.203001	0.839134	0.999992	no
CUFF.10482	Lambs	Adults	NOTEST	0.359859	0.247545	-0.539743	0.20072	0.840918	1	no
CUFF.10483	Lambs	Adults	OK	8.96195	7.8322	-0.194395	0.373061	0.709103	0.999992	no
CUFF.10484	Lambs	Adults	OK	2.50979	7.74841	1.62633	-1.10673	0.268412	0.999992	no
CUFF.10485	Lambs	Adults	OK	5.5409	4.38039	-0.339059	0.476123	0.633987	0.999992	no
CUFF.10486	Lambs	Adults	OK	3.34092	2.6318	-0.344197	0.731968	0.464188	0.999992	no
CUFF.10488	Lambs	Adults	OK	14.429	12.9607	-0.154828	0.159445	0.873318	0.999992	no
CUFF.10489	Lambs	Adults	OK	2.71956	2.36096	-0.204	0.326669	0.743918	0.999992	no
CUFF.1049	Lambs	Adults	NOTEST	0.284558	0.14658	-0.957036	0.770845	0.440799	1	no
CUFF.10493	Lambs	Adults	NOTEST	0.212132	0.347015	0.710037	-0.431179	0.666338	1	no
CUFF.10494	Lambs	Adults	OK	0.436567	0.332262	-0.393883	0.242988	0.808015	0.999992	no
CUFF.10495	Lambs	Adults	NOTEST	0.0559537	0.246408	2.13875	-1.34627	0.178215	1	no
CUFF.10496	Lambs	Adults	OK	0.114323	0.411996	1.84951	-1.17943	0.238228	0.999992	no
CUFF.10497	Lambs	Adults	NOTEST	0.259997	0.228671	-0.185222	0.176748	0.859706	1	no
CUFF.10498	Lambs	Adults	NOTEST	0.142994	0.233184	0.705508	-0.668953	0.503525	1	no
CUFF.10499	Lambs	Adults	NOTEST	0.107815	0.22102	1.03561	-0.740633	0.458916	1	no
CUFF.105	Lambs	Adults	OK	19.6886	27.9702	0.506524	-1.00399	0.315385	0.999992	no
CUFF.1050	Lambs	Adults	OK	333.157	282.878	-0.236025	0.390034	0.696511	0.999992	no
CUFF.10500	Lambs	Adults	NOTEST	0.149729	0.255805	0.772695	-0.581246	0.561075	1	no
CUFF.10501	Lambs	Adults	NOTEST	0.14518	0.146961	0.0175859	-0.0118087	0.990578	1	no
CUFF.10502	Lambs	Adults	NOTEST	0.212063	0.255797	0.270508	-0.164276	0.869514	1	no
CUFF.10503	Lambs	Adults	NOTEST	0.168736	0.190725	0.176726	-0.118673	0.905534	1	no
CUFF.10504	Lambs	Adults	OK	2.15303	2.16229	0.00619195	-0.0130606	0.989579	0.999992	no
CUFF.10505	Lambs	Adults	OK	0.0674077	0.555997	3.04409	-2.63415	0.0084349	0.999992	no
CUFF.10506	Lambs	Adults	OK	2.03185	1.54528	-0.394933	0.468822	0.639197	0.999992	no
CUFF.10507	Lambs	Adults	OK	40.1034	21.5238	-0.897794	1.31516	0.188457	0.999992	no
CUFF.1051	Lambs	Adults	OK	5.96763	6.42926	0.107494	-0.234997	0.814211	0.999992	no
CUFF.1052	Lambs	Adults	NOTEST	0.155877	0.171744	0.139849	-0.133692	0.893646	1	no
CUFF.10524	Lambs	Adults	OK	12.3475	16.1253	0.385105	-0.874016	0.38211	0.999992	no
CUFF.1053	Lambs	Adults	OK	26.6112	23.6805	-0.168338	0.382552	0.702052	0.999992	no
CUFF.10531	Lambs	Adults	OK	0.395891	0.194178	-1.02772	0.413188	0.679469	0.999992	no
CUFF.10532	Lambs	Adults	NOTEST	0.0646202	0.0299936	-1.10733	0.170253	0.864811	1	no
CUFF.10533	Lambs	Adults	NOTEST	0.250649	0.327917	0.387663	-0.326753	0.743855	1	no
CUFF.10534	Lambs	Adults	NOTEST	0.232978	0.145801	-0.676198	0.55498	0.578909	1	no
CUFF.10535	Lambs	Adults	NOTEST	0.23725	0.291196	0.29558	-0.266717	0.789687	1	no
CUFF.10536	Lambs	Adults	OK	10.0801	9.41626	-0.0982796	0.209896	0.833749	0.999992	no
CUFF.10537	Lambs	Adults	OK	1.31826	0.149391	-3.14147	0.528632	0.59706	0.999992	no
CUFF.1054	Lambs	Adults	OK	7.64972	7.6495	-4.07667e-05	8.59401e-05	0.999931	0.999992	no
CUFF.10541	Lambs	Adults	OK	0.93345	1.5605	0.741363	-1.07731	0.281343	0.999992	no
CUFF.10542	Lambs	Adults	OK	8.32344	6.44661	-0.368639	0.685554	0.492994	0.999992	no
CUFF.10543	Lambs	Adults	NOTEST	0.153476	0.0617044	-1.31457	0.755704	0.449827	1	no
CUFF.10544	Lambs	Adults	OK	5.67626	3.95658	-0.520688	0.566489	0.571061	0.999992	no
CUFF.10545	Lambs	Adults	OK	0.655509	0.579769	-0.177136	0.0801852	0.93609	0.999992	no
CUFF.10546	Lambs	Adults	OK	2.57152	0.603282	-2.09171	0.28088	0.778802	0.999992	no
CUFF.10547	Lambs	Adults	OK	3.91064	2.76099	-0.50222	0.370467	0.711035	0.999992	no
CUFF.10548	Lambs	Adults	OK	1.97575	1.74218	-0.181508	0.170009	0.865003	0.999992	no
CUFF.10549	Lambs	Adults	OK	14.588	11.7336	-0.314135	0.645006	0.518924	0.999992	no
CUFF.1055	Lambs	Adults	NOTEST	0.127627	0.289144	1.17985	-0.83245	0.405155	1	no
CUFF.10550	Lambs	Adults	OK	4.14224	5.22441	0.334857	-0.555632	0.578462	0.999992	no
CUFF.10551	Lambs	Adults	OK	0.641138	1.10914	0.790732	-0.179992	0.857159	0.999992	no
CUFF.10552	Lambs	Adults	OK	1.45344	2.25595	0.634262	-0.129839	0.896694	0.999992	no
CUFF.10553	Lambs	Adults	OK	34.0112	35.6985	0.0698523	-0.157445	0.874894	0.999992	no
CUFF.10554	Lambs	Adults	OK	0	0.410327	1.79769e+308	1.79769e+308	0.0538562	0.999992	no
CUFF.10555	Lambs	Adults	NOTEST	0.161634	0.117393	-0.461382	0.379206	0.704535	1	no
CUFF.10556	Lambs	Adults	OK	0.477132	0.473377	-0.0113988	0.0074717	0.994038	0.999992	no
CUFF.10557	Lambs	Adults	OK	0.838517	0.69935	-0.261825	0.370306	0.711155	0.999992	no
CUFF.10558	Lambs	Adults	OK	0.968239	0.874812	-0.146389	0.143508	0.885889	0.999992	no
CUFF.10559	Lambs	Adults	NOTEST	0.123486	0.180959	0.551318	-0.443701	0.657259	1	no
CUFF.1056	Lambs	Adults	NOTEST	0.0791249	0.261297	1.72349	-1.05008	0.293681	1	no
CUFF.10560	Lambs	Adults	OK	0.587785	0.594258	0.0158008	-0.0189528	0.984879	0.999992	no
CUFF.10561	Lambs	Adults	NOTEST	0.176024	0.191261	0.119768	-0.0716726	0.942862	1	no
CUFF.10562	Lambs	Adults	OK	0.728292	0.787569	0.112888	-0.120128	0.904382	0.999992	no
CUFF.10563	Lambs	Adults	OK	1.30489	1.34111	0.0394899	-0.0570195	0.95453	0.999992	no
CUFF.10564	Lambs	Adults	OK	10.2206	9.82729	-0.0566106	0.114744	0.908648	0.999992	no
CUFF.10565	Lambs	Adults	OK	0.171297	1.0654	2.63682	-2.65777	0.00786599	0.999992	no
CUFF.10566	Lambs	Adults	NOTEST	0.187281	0.151917	-0.301923	0.125001	0.900523	1	no
CUFF.10567	Lambs	Adults	OK	42.6782	44.7448	0.0682208	-0.0967176	0.922951	0.999992	no
CUFF.10568	Lambs	Adults	OK	1.6695	1.84853	0.146963	-0.118931	0.90533	0.999992	no
CUFF.10569	Lambs	Adults	OK	0.406688	0.333957	-0.284259	0.254005	0.799492	0.999992	no
CUFF.1057	Lambs	Adults	NOTEST	0.180993	0.330189	0.867362	-0.928499	0.353149	1	no
CUFF.10570	Lambs	Adults	OK	0.457827	0.14692	-1.63977	0.484062	0.628342	0.999992	no
CUFF.10571	Lambs	Adults	OK	0.51183	0.192328	-1.4121	0.354228	0.723168	0.999992	no
CUFF.10572	Lambs	Adults	NOTEST	0.306274	0.264238	-0.212985	0.190983	0.848539	1	no
CUFF.10573	Lambs	Adults	NOTEST	0.192383	0.27987	0.540778	-0.34707	0.728539	1	no
CUFF.10574	Lambs	Adults	NOTEST	0.0171031	0.258941	3.92029	-1.75323	0.0795626	1	no
CUFF.10575	Lambs	Adults	NOTEST	0.0428998	0.292989	2.77181	-1.61355	0.106624	1	no
CUFF.10576	Lambs	Adults	OK	0.109304	0.537429	2.29772	-1.50936	0.131206	0.999992	no
CUFF.10577	Lambs	Adults	OK	0.485124	0.426687	-0.185176	0.19601	0.844603	0.999992	no
CUFF.10578	Lambs	Adults	OK	1.61689	1.42484	-0.182421	0.287399	0.773807	0.999992	no
CUFF.10579	Lambs	Adults	OK	0.58422	0.716656	0.294768	-0.338863	0.734713	0.999992	no
CUFF.1058	Lambs	Adults	NOTEST	0.180086	0.340452	0.918765	-0.598444	0.549544	1	no
CUFF.10580	Lambs	Adults	NOTEST	0.0745688	0.304537	2.02997	-1.14351	0.252826	1	no
CUFF.10581	Lambs	Adults	NOTEST	0.196461	0.114114	-0.783761	0.463812	0.642783	1	no
CUFF.10582	Lambs	Adults	NOTEST	0.21955	0.0498937	-2.13762	1.1224	0.261692	1	no
CUFF.10583	Lambs	Adults	OK	5.29513	5.79499	0.13014	-0.160238	0.872694	0.999992	no
CUFF.10584	Lambs	Adults	OK	0.252212	1.24197	2.29992	-0.372218	0.709731	0.999992	no
CUFF.10585	Lambs	Adults	OK	0.506756	0.740359	0.546934	-0.23606	0.813386	0.999992	no
CUFF.10586	Lambs	Adults	OK	1.04817	0.71386	-0.554165	0.177865	0.858829	0.999992	no
CUFF.10587	Lambs	Adults	OK	0.795936	0.423555	-0.910103	0.218742	0.826851	0.999992	no
CUFF.10588	Lambs	Adults	OK	0.742609	0.849158	0.19343	-0.0566356	0.954835	0.999992	no
CUFF.10589	Lambs	Adults	OK	0.438695	0.302034	-0.538507	0.618128	0.536491	0.999992	no
CUFF.1059	Lambs	Adults	NOTEST	0.258726	0.250546	-0.0463493	0.028005	0.977658	1	no
CUFF.10590	Lambs	Adults	NOTEST	0.374246	0.265171	-0.497064	0.326571	0.743992	1	no
CUFF.10591	Lambs	Adults	NOTEST	0.208871	0.0891332	-1.22858	0.865577	0.386722	1	no
CUFF.10592	Lambs	Adults	OK	10.2608	7.18042	-0.515005	0.956591	0.338774	0.999992	no
CUFF.10593	Lambs	Adults	NOTEST	0.324182	0.161696	-1.00352	0.770729	0.440868	1	no
CUFF.10594	Lambs	Adults	OK	0.39765	0.613963	0.626652	-0.567043	0.570685	0.999992	no
CUFF.10595	Lambs	Adults	OK	0.386897	0.227695	-0.76485	0.706558	0.479841	0.999992	no
CUFF.10596	Lambs	Adults	NOTEST	0.159018	0.13567	-0.229092	0.181219	0.856196	1	no
CUFF.10597	Lambs	Adults	NOTEST	0.138556	0.104365	-0.40883	0.314727	0.752969	1	no
CUFF.10598	Lambs	Adults	OK	1.78121	0.920023	-0.953118	0.898806	0.368756	0.999992	no
CUFF.10599	Lambs	Adults	NOTEST	0.0774759	0.217235	1.48744	-1.08832	0.276452	1	no
CUFF.1060	Lambs	Adults	OK	9.01795	6.35787	-0.504255	0.968844	0.332623	0.999992	no
CUFF.10600	Lambs	Adults	NOTEST	0.183618	0.160042	-0.198254	0.177971	0.858745	1	no
CUFF.10601	Lambs	Adults	NOTEST	0.0823119	0.177623	1.10964	-0.797105	0.42539	1	no
CUFF.10602	Lambs	Adults	NOTEST	0.0962746	0.132742	0.463394	-0.309741	0.756758	1	no
CUFF.10603	Lambs	Adults	OK	3.26638	2.5167	-0.376162	0.729984	0.4654	0.999992	no
CUFF.10604	Lambs	Adults	OK	11.4797	7.17754	-0.67752	0.67059	0.502482	0.999992	no
CUFF.10605	Lambs	Adults	OK	0.571067	0.163303	-1.80611	1.27403	0.202654	0.999992	no
CUFF.10606	Lambs	Adults	NOTEST	0.273605	0.101571	-1.42961	1.30839	0.19074	1	no
CUFF.10607	Lambs	Adults	NOTEST	0.3764	0.288291	-0.38474	0.236232	0.813253	1	no
CUFF.10608	Lambs	Adults	NOTEST	0.218631	0.0999417	-1.12934	0.887411	0.374858	1	no
CUFF.10609	Lambs	Adults	OK	0.570371	0.252029	-1.17831	1.05065	0.293421	0.999992	no
CUFF.1061	Lambs	Adults	OK	5.40995	4.90566	-0.141167	0.277562	0.781348	0.999992	no
CUFF.10610	Lambs	Adults	NOTEST	0.105166	0.342402	1.70303	-1.16214	0.245178	1	no
CUFF.10611	Lambs	Adults	NOTEST	0.247496	0.156689	-0.659498	0.569341	0.569125	1	no
CUFF.10612	Lambs	Adults	OK	0.0745688	0.538636	2.85267	-1.60807	0.107821	0.999992	no
CUFF.10613	Lambs	Adults	NOTEST	0.130647	0.289308	1.14693	-0.993982	0.320232	1	no
CUFF.10614	Lambs	Adults	OK	0.0385023	0.436225	3.50206	-1.52728	0.126692	0.999992	no
CUFF.10615	Lambs	Adults	OK	8.30814	7.02869	-0.241271	0.428679	0.668157	0.999992	no
CUFF.10616	Lambs	Adults	OK	2.19784	1.62021	-0.439905	0.237583	0.812205	0.999992	no
CUFF.10617	Lambs	Adults	OK	1.98029	1.42204	-0.477752	0.286012	0.774869	0.999992	no
CUFF.10618	Lambs	Adults	NOTEST	0.143893	0.160527	0.157815	-0.135436	0.892267	1	no
CUFF.10619	Lambs	Adults	NOTEST	0.209533	0.249129	0.249715	-0.167633	0.866872	1	no
CUFF.1062	Lambs	Adults	OK	83.1882	73.0169	-0.188148	0.427303	0.669158	0.999992	no
CUFF.10620	Lambs	Adults	NOTEST	0.214407	0.174183	-0.299748	0.232225	0.816363	1	no
CUFF.10621	Lambs	Adults	OK	7.58545	6.0498	-0.326348	0.587826	0.556649	0.999992	no
CUFF.10622	Lambs	Adults	NOTEST	0.160342	0.108976	-0.557131	0.416741	0.676868	1	no
CUFF.10623	Lambs	Adults	OK	15.1585	16.7357	0.142795	-0.280309	0.77924	0.999992	no
CUFF.10624	Lambs	Adults	OK	8.24227	9.22166	0.161984	-0.341756	0.732535	0.999992	no
CUFF.10625	Lambs	Adults	OK	57.8398	50.0201	-0.209554	0.453977	0.649845	0.999992	no
CUFF.10626	Lambs	Adults	OK	9.0537	11.8001	0.382224	-0.76545	0.444004	0.999992	no
CUFF.10627	Lambs	Adults	OK	8.48707	12.2369	0.527895	-0.998887	0.317849	0.999992	no
CUFF.10628	Lambs	Adults	OK	1.05863	2.3903	1.175	-0.149296	0.88132	0.999992	no
CUFF.10629	Lambs	Adults	OK	1.85625	4.48197	1.27174	-0.210816	0.833031	0.999992	no
CUFF.1063	Lambs	Adults	OK	0.772336	2.28911	1.56749	-0.977409	0.328367	0.999992	no
CUFF.10630	Lambs	Adults	OK	1.78835	1.52266	-0.232038	0.0710251	0.943378	0.999992	no
CUFF.10632	Lambs	Adults	OK	2.42107	1.76855	-0.45308	0.0848419	0.932387	0.999992	no
CUFF.10633	Lambs	Adults	OK	5.97145	7.64081	0.355645	-0.0548435	0.956263	0.999992	no
CUFF.10634	Lambs	Adults	OK	1.73583	1.45518	-0.254426	0.0465935	0.962837	0.999992	no
CUFF.10635	Lambs	Adults	OK	2.36584	2.35094	-0.00911883	0.00138607	0.998894	0.999992	no
CUFF.10636	Lambs	Adults	NOTEST	0.0658942	0.100053	0.602536	-0.39102	0.695782	1	no
CUFF.10637	Lambs	Adults	NOTEST	0.0694551	0.283619	2.0298	-1.14341	0.252866	1	no
CUFF.10638	Lambs	Adults	NOTEST	0.0546836	0.116898	1.09607	-0.72213	0.470214	1	no
CUFF.10639	Lambs	Adults	OK	0.239449	0.837841	1.80696	-2.30681	0.0210652	0.999992	no
CUFF.1064	Lambs	Adults	OK	0.395185	0.402999	0.0282449	-0.0299059	0.976142	0.999992	no
CUFF.10640	Lambs	Adults	NOTEST	0.113614	0.337093	1.569	-1.28566	0.19856	1	no
CUFF.10641	Lambs	Adults	OK	44.8651	35.5354	-0.336336	0.642314	0.52067	0.999992	no
CUFF.10642	Lambs	Adults	OK	1.6135	1.80202	0.159419	-0.131199	0.895618	0.999992	no
CUFF.10644	Lambs	Adults	NOTEST	0.110495	0.203914	0.883986	-0.595259	0.551671	1	no
CUFF.10645	Lambs	Adults	OK	0.302575	0.971658	1.68316	-2.07512	0.0379756	0.999992	no
CUFF.10646	Lambs	Adults	OK	0.443173	0.411874	-0.105666	0.104105	0.917086	0.999992	no
CUFF.10647	Lambs	Adults	NOTEST	0.0248447	0.275134	3.46913	-1.87131	0.0613026	1	no
CUFF.10648	Lambs	Adults	OK	0.170864	0.865864	2.34129	-2.68931	0.00715992	0.999992	no
CUFF.10649	Lambs	Adults	OK	0.0583153	0.871866	3.90216	-2.59127	0.00956225	0.999992	no
CUFF.1065	Lambs	Adults	OK	0.467924	0.64169	0.455602	-0.308322	0.757837	0.999992	no
CUFF.10650	Lambs	Adults	OK	0.0547393	0.628858	3.52208	-2.2351	0.0254106	0.999992	no
CUFF.10651	Lambs	Adults	NOTEST	0.263996	0.0805753	-1.7121	1.25592	0.209145	1	no
CUFF.10652	Lambs	Adults	OK	0.168751	0.440758	1.38509	-0.958148	0.337988	0.999992	no
CUFF.10653	Lambs	Adults	OK	0.239398	0.456045	0.929763	-0.637625	0.523718	0.999992	no
CUFF.10654	Lambs	Adults	NOTEST	0.0978083	0.257643	1.39734	-1.08893	0.276187	1	no
CUFF.10655	Lambs	Adults	NOTEST	0.138073	0.125211	-0.141067	0.129671	0.896827	1	no
CUFF.10656	Lambs	Adults	NOTEST	0.199828	0.252556	0.337846	-0.280971	0.778733	1	no
CUFF.10657	Lambs	Adults	OK	0.409707	0.268258	-0.610975	0.365209	0.714955	0.999992	no
CUFF.10658	Lambs	Adults	OK	0.386136	0.179567	-1.10459	0.861652	0.388879	0.999992	no
CUFF.10659	Lambs	Adults	NOTEST	0.0722777	0.106912	0.564804	-0.164355	0.869451	1	no
CUFF.1066	Lambs	Adults	NOTEST	0.201166	0.359167	0.836269	-0.513928	0.607302	1	no
CUFF.10660	Lambs	Adults	OK	0.664112	1.52137	1.19587	-0.897797	0.369294	0.999992	no
CUFF.10661	Lambs	Adults	NOTEST	0.149888	0.073538	-1.02732	0.150648	0.880254	1	no
CUFF.10662	Lambs	Adults	OK	0.270994	0.459738	0.762551	-0.307814	0.758224	0.999992	no
CUFF.10663	Lambs	Adults	OK	0.622995	0.0980598	-2.66749	0.546701	0.584584	0.999992	no
CUFF.10664	Lambs	Adults	OK	6.66665	20.7206	1.63603	-3.53127	0.000413571	0.130614	no
CUFF.10665	Lambs	Adults	OK	0.358544	0.977982	1.44766	-1.52436	0.127419	0.999992	no
CUFF.10666	Lambs	Adults	OK	0.674553	0.652414	-0.0481434	0.0372736	0.970267	0.999992	no
CUFF.10667	Lambs	Adults	NOTEST	0.187686	0.148873	-0.334232	0.256747	0.797374	1	no
CUFF.10668	Lambs	Adults	OK	0.96383	1.23814	0.361326	-0.522919	0.601031	0.999992	no
CUFF.10669	Lambs	Adults	OK	29.9993	27.4188	-0.129763	0.253082	0.800205	0.999992	no
CUFF.1067	Lambs	Adults	OK	1090.11	2119.69	0.959381	-0.732916	0.46361	0.999992	no
CUFF.10670	Lambs	Adults	OK	0.928685	0.959965	0.0477933	-0.0638987	0.949051	0.999992	no
CUFF.10671	Lambs	Adults	OK	12.6717	11.2168	-0.175949	0.314025	0.753502	0.999992	no
CUFF.10672	Lambs	Adults	NOTEST	0.158755	0.157178	-0.0144024	0.0121807	0.990281	1	no
CUFF.10673	Lambs	Adults	OK	0.393288	0.266344	-0.562295	0.369428	0.711809	0.999992	no
CUFF.10674	Lambs	Adults	NOTEST	0.0904581	0.188995	1.06303	-0.690414	0.489934	1	no
CUFF.10675	Lambs	Adults	NOTEST	0.147903	0.0917891	-0.688258	0.458885	0.646317	1	no
CUFF.10676	Lambs	Adults	OK	0.199656	0.506517	1.34309	-0.890215	0.373351	0.999992	no
CUFF.10677	Lambs	Adults	OK	2.1925	1.45876	-0.587838	1.03075	0.302658	0.999992	no
CUFF.10678	Lambs	Adults	OK	1.07074	0.377036	-1.50583	0.35627	0.721639	0.999992	no
CUFF.10679	Lambs	Adults	OK	8.78821	6.84007	-0.361559	0.400351	0.688898	0.999992	no
CUFF.1068	Lambs	Adults	OK	8.06894	9.63652	0.256133	-0.305779	0.759773	0.999992	no
CUFF.10680	Lambs	Adults	OK	1.33766	0.733621	-0.866603	0.266176	0.790104	0.999992	no
CUFF.10681	Lambs	Adults	OK	2.91217	1.96329	-0.568824	0.404242	0.686035	0.999992	no
CUFF.10684	Lambs	Adults	OK	0.716805	0.236731	-1.59833	1.4628	0.143523	0.999992	no
CUFF.10686	Lambs	Adults	NOTEST	0.076357	0.0327963	-1.21923	0.342047	0.732315	1	no
CUFF.10688	Lambs	Adults	OK	4.15474	0.808458	-2.36152	1.26235	0.206822	0.999992	no
CUFF.10689	Lambs	Adults	OK	1.21356	0.234182	-2.37354	2.2184	0.0265276	0.999992	no
CUFF.1069	Lambs	Adults	OK	5829.7	5205.96	-0.163258	0.114483	0.908855	0.999992	no
CUFF.10690	Lambs	Adults	OK	13.2651	11.0741	-0.260454	0.572423	0.567035	0.999992	no
CUFF.107	Lambs	Adults	OK	3.32913	2.5491	-0.385156	0.296918	0.766529	0.999992	no
CUFF.1070	Lambs	Adults	OK	4.4168	4.47883	0.0201198	-0.0288328	0.976998	0.999992	no
CUFF.10703	Lambs	Adults	NOTEST	0.140443	0.146669	0.0625798	-0.0433947	0.965387	1	no
CUFF.10708	Lambs	Adults	OK	1.30508	0.95392	-0.452201	0.420878	0.673844	0.999992	no
CUFF.10709	Lambs	Adults	NOTEST	0.270521	0.0948716	-1.51169	0.458636	0.646495	1	no
CUFF.1071	Lambs	Adults	NOTEST	0.127572	0.105405	-0.27537	0.209961	0.833698	1	no
CUFF.10711	Lambs	Adults	OK	0.409617	0.172017	-1.25172	0.739221	0.459773	0.999992	no
CUFF.10712	Lambs	Adults	OK	0.535961	0.326124	-0.716705	0.343998	0.730848	0.999992	no
CUFF.10713	Lambs	Adults	OK	1.28689	0.779406	-0.723441	0.752219	0.451919	0.999992	no
CUFF.10714	Lambs	Adults	OK	1.91756	1.21869	-0.653942	0.921722	0.356674	0.999992	no
CUFF.10715	Lambs	Adults	NOTEST	0.27606	0.190324	-0.536524	0.587214	0.55706	1	no
CUFF.10716	Lambs	Adults	NOTEST	0.187325	0.161856	-0.210828	0.0870875	0.930602	1	no
CUFF.10717	Lambs	Adults	NOTEST	0.165249	0.140972	-0.229226	0.0842522	0.932856	1	no
CUFF.10718	Lambs	Adults	NOTEST	0.147948	0.27697	0.904638	-0.539551	0.589507	1	no
CUFF.10719	Lambs	Adults	NOTEST	0.362575	0.1261	-1.52371	0.938283	0.348099	1	no
CUFF.1072	Lambs	Adults	OK	5.0003	4.38393	-0.189789	0.422726	0.672495	0.999992	no
CUFF.10720	Lambs	Adults	OK	0.396209	0.402533	0.0228479	-0.0261852	0.97911	0.999992	no
CUFF.10721	Lambs	Adults	NOTEST	0.273024	0.334746	0.294037	-0.340908	0.733172	1	no
CUFF.10722	Lambs	Adults	NOTEST	0.136352	0.197812	0.536793	-0.470468	0.638021	1	no
CUFF.10723	Lambs	Adults	OK	0.290837	0.488738	0.748849	-0.596734	0.550685	0.999992	no
CUFF.10724	Lambs	Adults	OK	24.1821	32.2922	0.417246	-0.811801	0.416906	0.999992	no
CUFF.10726	Lambs	Adults	OK	37.8235	46.1673	0.287589	-0.554252	0.579407	0.999992	no
CUFF.10727	Lambs	Adults	NOTEST	0.0166355	0.126387	2.92551	-0.335762	0.737051	1	no
CUFF.10728	Lambs	Adults	NOTEST	0.218965	0.0782273	-1.48496	0.736019	0.461719	1	no
CUFF.10729	Lambs	Adults	NOTEST	0.253999	0.276689	0.12344	-0.135997	0.891824	1	no
CUFF.1073	Lambs	Adults	OK	1.95301	1.8666	-0.0652835	0.0946603	0.924585	0.999992	no
CUFF.10730	Lambs	Adults	OK	12.7899	7.7633	-0.720267	1.23534	0.216705	0.999992	no
CUFF.10731	Lambs	Adults	OK	5.51509	3.81881	-0.530262	0.27517	0.783185	0.999992	no
CUFF.10732	Lambs	Adults	NOTEST	0.338763	0.22508	-0.589835	0.523935	0.600323	1	no
CUFF.10733	Lambs	Adults	NOTEST	0.0628822	0.209086	1.73337	-1.08472	0.278047	1	no
CUFF.10734	Lambs	Adults	OK	0.302855	0.496515	0.713208	-0.433105	0.664938	0.999992	no
CUFF.10735	Lambs	Adults	NOTEST	0.251056	0.116744	-1.10466	0.768813	0.442004	1	no
CUFF.10736	Lambs	Adults	NOTEST	0.160368	0.0598852	-1.42112	0.818112	0.413293	1	no
CUFF.10737	Lambs	Adults	OK	0.605542	0.0959191	-2.65834	1.83371	0.0666969	0.999992	no
CUFF.10738	Lambs	Adults	NOTEST	0.344384	0.211428	-0.703853	0.633773	0.526229	1	no
CUFF.10739	Lambs	Adults	NOTEST	0.182103	0.275163	0.595528	-0.380468	0.703598	1	no
CUFF.1074	Lambs	Adults	OK	26.7232	23.0462	-0.213563	0.400626	0.688696	0.999992	no
CUFF.10740	Lambs	Adults	OK	2.62753	1.88076	-0.482393	0.886018	0.375608	0.999992	no
CUFF.10741	Lambs	Adults	NOTEST	0.246231	0.0802158	-1.61805	1.52908	0.126246	1	no
CUFF.10742	Lambs	Adults	NOTEST	0.246473	0.0786996	-1.647	1.47316	0.140709	1	no
CUFF.10743	Lambs	Adults	NOTEST	0.141338	0.0629066	-1.16787	0.835717	0.403314	1	no
CUFF.10744	Lambs	Adults	NOTEST	0.160527	0.202874	0.337765	-0.314103	0.753443	1	no
CUFF.10745	Lambs	Adults	NOTEST	0.213439	0.15617	-0.450705	0.432534	0.665353	1	no
CUFF.10746	Lambs	Adults	NOTEST	0.187386	0.117464	-0.673794	0.672775	0.501091	1	no
CUFF.10747	Lambs	Adults	OK	0.987937	0.819624	-0.269457	0.18493	0.853284	0.999992	no
CUFF.10748	Lambs	Adults	OK	1.88758	1.34192	-0.492242	0.551755	0.581116	0.999992	no
CUFF.10749	Lambs	Adults	OK	2.46264	2.10046	-0.229501	0.202005	0.839913	0.999992	no
CUFF.1075	Lambs	Adults	OK	28.9629	25.876	-0.162593	0.360923	0.718157	0.999992	no
CUFF.10750	Lambs	Adults	OK	31.5497	28.2157	-0.161126	0.236358	0.813155	0.999992	no
CUFF.10751	Lambs	Adults	OK	0.409985	0.248485	-0.722413	0.579548	0.562219	0.999992	no
CUFF.10752	Lambs	Adults	OK	4.02702	2.73719	-0.557017	0.558576	0.576451	0.999992	no
CUFF.1076	Lambs	Adults	OK	146.545	67.7122	-1.11385	0.819616	0.412435	0.999992	no
CUFF.10765	Lambs	Adults	OK	1.62366	1.71053	0.0751922	-0.131831	0.895118	0.999992	no
CUFF.10766	Lambs	Adults	OK	9.61178	8.47776	-0.18112	0.293018	0.769508	0.999992	no
CUFF.10767	Lambs	Adults	OK	9.99643	8.9507	-0.159413	0.222653	0.823806	0.999992	no
CUFF.10768	Lambs	Adults	OK	31.1135	24.092	-0.368985	0.696489	0.486123	0.999992	no
CUFF.10769	Lambs	Adults	OK	0.226146	0.581259	1.36193	-1.51374	0.130092	0.999992	no
CUFF.1077	Lambs	Adults	NOTEST	0.132245	0.15117	0.192961	-0.151163	0.879847	1	no
CUFF.10770	Lambs	Adults	NOTEST	0.138351	0.212839	0.621424	-0.379597	0.704244	1	no
CUFF.10771	Lambs	Adults	OK	0.216266	0.548924	1.3438	-1.26732	0.205042	0.999992	no
CUFF.10772	Lambs	Adults	NOTEST	0.155901	0.397105	1.34889	-0.296722	0.766679	1	no
CUFF.10773	Lambs	Adults	NOTEST	0.14511	0.162547	0.163706	-0.0382072	0.969522	1	no
CUFF.10774	Lambs	Adults	NOTEST	0.102518	0.135819	0.405804	-0.0965829	0.923058	1	no
CUFF.10775	Lambs	Adults	NOTEST	0.331441	0.271396	-0.288355	0.0585773	0.953289	1	no
CUFF.10776	Lambs	Adults	OK	4.10668	5.47803	0.415682	-0.57965	0.562151	0.999992	no
CUFF.10777	Lambs	Adults	OK	28.7034	35.7322	0.316006	-0.185269	0.853018	0.999992	no
CUFF.10778	Lambs	Adults	OK	8.797	7.53148	-0.224078	0.069763	0.944382	0.999992	no
CUFF.10779	Lambs	Adults	NOTEST	0.0735295	0.169746	1.20698	-0.344158	0.730727	1	no
CUFF.1078	Lambs	Adults	NOTEST	0.225563	0.156499	-0.527378	0.386228	0.699328	1	no
CUFF.10780	Lambs	Adults	NOTEST	0.0607408	0.0897761	0.563666	-0.0994986	0.920742	1	no
CUFF.10781	Lambs	Adults	OK	0.753623	1.95971	1.37873	-0.304427	0.760803	0.999992	no
CUFF.10782	Lambs	Adults	NOTEST	0.17222	0.186289	0.113292	-0.0265594	0.978811	1	no
CUFF.10783	Lambs	Adults	NOTEST	0.15283	0.183372	0.262846	-0.0618354	0.950694	1	no
CUFF.10784	Lambs	Adults	OK	1.28533	0.887806	-0.533823	0.49482	0.620727	0.999992	no
CUFF.10785	Lambs	Adults	OK	1.30401	1.66913	0.35614	-0.252717	0.800487	0.999992	no
CUFF.10786	Lambs	Adults	OK	10.0414	8.15254	-0.300632	0.455815	0.648523	0.999992	no
CUFF.10787	Lambs	Adults	OK	7.19472	9.62309	0.419561	-0.304967	0.760391	0.999992	no
CUFF.10788	Lambs	Adults	NOTEST	0.35073	0.380518	0.117604	-0.0777583	0.93802	1	no
CUFF.10789	Lambs	Adults	OK	0.75887	1.25607	0.726994	-0.759606	0.44749	0.999992	no
CUFF.1079	Lambs	Adults	OK	0.402295	0.419514	0.0604663	-0.0470133	0.962503	0.999992	no
CUFF.10790	Lambs	Adults	NOTEST	0.343781	0.211343	-0.701901	0.620348	0.535029	1	no
CUFF.10791	Lambs	Adults	OK	0.868655	1.5855	0.868077	-0.700033	0.483907	0.999992	no
CUFF.10792	Lambs	Adults	OK	2.60352	0.287856	-3.17705	1.32421	0.185433	0.999992	no
CUFF.10793	Lambs	Adults	OK	0.414554	0.46699	0.171833	-0.110885	0.911708	0.999992	no
CUFF.10794	Lambs	Adults	OK	0.375674	0.458753	0.288236	-0.348064	0.727792	0.999992	no
CUFF.10795	Lambs	Adults	OK	1.55064	1.42631	-0.120579	0.183441	0.854452	0.999992	no
CUFF.10796	Lambs	Adults	NOTEST	0.108404	0.147981	0.448989	-0.38087	0.703299	1	no
CUFF.10797	Lambs	Adults	OK	20.5785	29.9571	0.541761	-1.21096	0.225911	0.999992	no
CUFF.10798	Lambs	Adults	OK	37.0742	30.5483	-0.279326	0.472824	0.636339	0.999992	no
CUFF.10799	Lambs	Adults	OK	3.94582	1.99775	-0.981947	1.37751	0.168356	0.999992	no
CUFF.108	Lambs	Adults	OK	2.59156	2.02709	-0.354417	0.650694	0.515244	0.999992	no
CUFF.1080	Lambs	Adults	NOTEST	0.294551	0.210404	-0.485356	0.424256	0.671379	1	no
CUFF.10800	Lambs	Adults	OK	14.3352	5.31626	-1.43108	1.38293	0.166688	0.999992	no
CUFF.10801	Lambs	Adults	OK	16.7804	13.5023	-0.313571	0.641679	0.521081	0.999992	no
CUFF.10802	Lambs	Adults	NOTEST	0.245649	0.0407693	-2.59104	1.39542	0.162889	1	no
CUFF.10803	Lambs	Adults	NOTEST	0.194955	0.296927	0.606967	-0.420425	0.674175	1	no
CUFF.10804	Lambs	Adults	NOTEST	0.349795	0.220963	-0.662706	0.553355	0.58002	1	no
CUFF.10805	Lambs	Adults	NOTEST	0.0671951	0.110198	0.713676	-0.45711	0.647592	1	no
CUFF.10806	Lambs	Adults	OK	0.587338	0.481902	-0.285451	0.197423	0.843496	0.999992	no
CUFF.10807	Lambs	Adults	OK	0.677511	0.360866	-0.908782	0.962043	0.336028	0.999992	no
CUFF.10808	Lambs	Adults	OK	1.19086	0.994004	-0.260679	0.148903	0.88163	0.999992	no
CUFF.10809	Lambs	Adults	NOTEST	0.143312	0.110748	-0.371879	0.326462	0.744075	1	no
CUFF.10810	Lambs	Adults	OK	11.2804	15.9937	0.503689	-0.986782	0.32375	0.999992	no
CUFF.10811	Lambs	Adults	NOTEST	0.118892	0.105227	-0.176149	0.120491	0.904094	1	no
CUFF.10812	Lambs	Adults	OK	26.372	22.2503	-0.24518	0.44616	0.655482	0.999992	no
CUFF.10813	Lambs	Adults	OK	0.62767	0.461469	-0.443773	0.462941	0.643406	0.999992	no
CUFF.10814	Lambs	Adults	NOTEST	0.300326	0.256237	-0.229051	0.193631	0.846465	1	no
CUFF.10815	Lambs	Adults	OK	0.493524	0.423929	-0.219299	0.157057	0.8752	0.999992	no
CUFF.10816	Lambs	Adults	OK	34.2468	28.7097	-0.25443	0.573823	0.566088	0.999992	no
CUFF.10817	Lambs	Adults	NOTEST	0.157087	0.308618	0.974262	-0.825918	0.408851	1	no
CUFF.10818	Lambs	Adults	OK	1.22842	1.31439	0.0975833	-0.152366	0.878898	0.999992	no
CUFF.10819	Lambs	Adults	OK	0.393269	0.420321	0.0959752	-0.0853874	0.931953	0.999992	no
CUFF.10820	Lambs	Adults	NOTEST	0.352066	0.144641	-1.28337	1.03402	0.301125	1	no
CUFF.10821	Lambs	Adults	OK	0.458079	0.177564	-1.36726	1.37247	0.169916	0.999992	no
CUFF.10822	Lambs	Adults	NOTEST	0.341253	0.141645	-1.26856	1.02747	0.3042	1	no
CUFF.10823	Lambs	Adults	OK	0.482854	0.27015	-0.837827	0.971279	0.331409	0.999992	no
CUFF.10824	Lambs	Adults	OK	0.358171	0.633291	0.822221	-0.687823	0.491564	0.999992	no
CUFF.10825	Lambs	Adults	OK	343.235	264.868	-0.373924	0.385836	0.699618	0.999992	no
CUFF.10826	Lambs	Adults	OK	26.8646	20.6459	-0.379849	0.629723	0.528876	0.999992	no
CUFF.10827	Lambs	Adults	OK	8.03176	4.62136	-0.797399	0.798954	0.424317	0.999992	no
CUFF.10828	Lambs	Adults	OK	5.58197	6.30093	0.17479	-0.205197	0.837418	0.999992	no
CUFF.10829	Lambs	Adults	OK	0.27747	0.438011	0.658634	-0.498223	0.618327	0.999992	no
CUFF.10830	Lambs	Adults	OK	1.13869	1.03318	-0.140286	0.127236	0.898754	0.999992	no
CUFF.10831	Lambs	Adults	OK	0.796536	1.335	0.745029	-1.02745	0.30421	0.999992	no
CUFF.10832	Lambs	Adults	NOTEST	0.173666	0.329455	0.923766	-0.771434	0.44045	1	no
CUFF.10833	Lambs	Adults	NOTEST	0.112623	0.301655	1.42139	-0.853521	0.393371	1	no
CUFF.10834	Lambs	Adults	OK	0.14463	0.519487	1.84472	-1.17399	0.240398	0.999992	no
CUFF.10835	Lambs	Adults	NOTEST	0.122261	0.274139	1.16494	-0.877701	0.380106	1	no
CUFF.10836	Lambs	Adults	NOTEST	0.0586125	0.2506	2.09611	-1.46382	0.143242	1	no
CUFF.10837	Lambs	Adults	NOTEST	0.216409	0.167845	-0.366635	0.288713	0.772801	1	no
CUFF.10838	Lambs	Adults	NOTEST	0.199684	0.254933	0.352404	-0.240076	0.810272	1	no
CUFF.10839	Lambs	Adults	NOTEST	0.225894	0.143158	-0.658044	0.393743	0.693771	1	no
CUFF.10840	Lambs	Adults	NOTEST	0.272659	0.237519	-0.199058	0.22244	0.823972	1	no
CUFF.10841	Lambs	Adults	NOTEST	0.102589	0.165119	0.686629	-0.502606	0.615242	1	no
CUFF.10842	Lambs	Adults	NOTEST	0.0529414	0.326046	2.62261	-1.48037	0.138775	1	no
CUFF.10843	Lambs	Adults	OK	0.518484	0.79019	0.607899	-0.772977	0.439536	0.999992	no
CUFF.10844	Lambs	Adults	OK	1.26063	1.12812	-0.160221	0.179466	0.857572	0.999992	no
CUFF.10845	Lambs	Adults	OK	1.27398	1.40056	0.136664	-0.1873	0.851425	0.999992	no
CUFF.10846	Lambs	Adults	NOTEST	0.29155	0.33727	0.210159	-0.146889	0.88322	1	no
CUFF.10847	Lambs	Adults	NOTEST	0.129252	0.24167	0.902853	-0.619992	0.535263	1	no
CUFF.10848	Lambs	Adults	OK	0.87849	0.622097	-0.497886	0.410089	0.68174	0.999992	no
CUFF.10849	Lambs	Adults	NOTEST	0.321094	0.378624	0.237773	-0.274892	0.7834	1	no
CUFF.1085	Lambs	Adults	OK	0.707042	0.738576	0.0629507	-0.0739928	0.941016	0.999992	no
CUFF.10850	Lambs	Adults	OK	1.74376	2.76402	0.664566	-0.494933	0.620648	0.999992	no
CUFF.10851	Lambs	Adults	OK	2.40749	2.19146	-0.135638	0.253868	0.799597	0.999992	no
CUFF.10852	Lambs	Adults	OK	3.34435	3.36591	0.00927025	-0.0114188	0.990889	0.999992	no
CUFF.10853	Lambs	Adults	OK	1.62721	1.5775	-0.044757	0.0457702	0.963493	0.999992	no
CUFF.10854	Lambs	Adults	OK	26.9352	18.4249	-0.547834	0.761016	0.446647	0.999992	no
CUFF.10855	Lambs	Adults	OK	3.47007	3.29672	-0.0739298	0.0896923	0.928532	0.999992	no
CUFF.10856	Lambs	Adults	OK	13.9261	14.0334	0.0110807	-0.0143313	0.988566	0.999992	no
CUFF.10857	Lambs	Adults	OK	1.30775	1.18851	-0.137936	0.0515829	0.958861	0.999992	no
CUFF.10858	Lambs	Adults	OK	0.427079	0.205108	-1.05812	0.660442	0.50897	0.999992	no
CUFF.10859	Lambs	Adults	NOTEST	0.086316	0.137553	0.672292	-0.516926	0.605208	1	no
CUFF.1086	Lambs	Adults	OK	0.280002	0.450804	0.687064	-1.03781	0.299358	0.999992	no
CUFF.10860	Lambs	Adults	NOTEST	0.0954151	0.153113	0.682304	-0.454851	0.649216	1	no
CUFF.10861	Lambs	Adults	OK	4.21826	3.91434	-0.107877	0.243949	0.80727	0.999992	no
CUFF.10862	Lambs	Adults	OK	4.37048	7.71545	0.819958	-0.852761	0.393792	0.999992	no
CUFF.10866	Lambs	Adults	OK	0.404883	0.321867	-0.33104	0.394706	0.69306	0.999992	no
CUFF.10868	Lambs	Adults	OK	1.04695	1.3906	0.409508	-0.107808	0.914148	0.999992	no
CUFF.10869	Lambs	Adults	NOTEST	0.0712514	0.0990702	0.475533	-0.331929	0.739943	1	no
CUFF.1087	Lambs	Adults	OK	2.07035	1.7625	-0.232248	0.509772	0.610212	0.999992	no
CUFF.10870	Lambs	Adults	NOTEST	0.120044	0.0848065	-0.50132	0.31419	0.753377	1	no
CUFF.10871	Lambs	Adults	NOTEST	0.077951	0.24408	1.64671	-1.01251	0.311295	1	no
CUFF.10872	Lambs	Adults	NOTEST	0.0236985	0.218523	3.20492	-1.42747	0.153446	1	no
CUFF.10873	Lambs	Adults	OK	2.4906	1.90072	-0.389948	0.0382848	0.969461	0.999992	no
CUFF.10874	Lambs	Adults	NOTEST	0.198207	0.394635	0.993509	-0.873896	0.382175	1	no
CUFF.10875	Lambs	Adults	NOTEST	0.178472	0.191528	0.101856	-0.087186	0.930524	1	no
CUFF.10876	Lambs	Adults	NOTEST	0.225678	0.265841	0.236302	-0.192595	0.847276	1	no
CUFF.10877	Lambs	Adults	NOTEST	0.040744	0.278259	2.77177	-1.65005	0.0989337	1	no
CUFF.10878	Lambs	Adults	NOTEST	0.0728096	0.276207	1.92355	-0.656403	0.511565	1	no
CUFF.10879	Lambs	Adults	OK	0.268643	0.402816	0.584429	-0.477244	0.633188	0.999992	no
CUFF.1088	Lambs	Adults	OK	1.14368	0.988984	-0.209659	0.231041	0.817283	0.999992	no
CUFF.10880	Lambs	Adults	NOTEST	0.0777296	0.0423618	-0.875699	0.0544743	0.956557	1	no
CUFF.10881	Lambs	Adults	NOTEST	0.110983	0.137354	0.307562	-0.207662	0.835493	1	no
CUFF.10882	Lambs	Adults	NOTEST	0.142922	0.108512	-0.397377	0.290548	0.771397	1	no
CUFF.10883	Lambs	Adults	NOTEST	0.128128	0.178275	0.476519	-0.350022	0.726323	1	no
CUFF.10884	Lambs	Adults	NOTEST	0.239546	0.335848	0.487505	-0.655393	0.512215	1	no
CUFF.10885	Lambs	Adults	NOTEST	0.191773	0.180806	-0.0849606	0.0613519	0.951079	1	no
CUFF.10886	Lambs	Adults	NOTEST	0.292126	0.133737	-1.1272	0.862807	0.388243	1	no
CUFF.10887	Lambs	Adults	OK	3.36987	2.62293	-0.361514	0.807444	0.419411	0.999992	no
CUFF.10888	Lambs	Adults	OK	3.32712	2.83889	-0.228949	0.468275	0.639588	0.999992	no
CUFF.1089	Lambs	Adults	NOTEST	0.276675	0.0206611	-3.7432	1.6441	0.100156	1	no
CUFF.10893	Lambs	Adults	NOTEST	0.191304	0.187277	-0.0306941	0.0234591	0.981284	1	no
CUFF.10894	Lambs	Adults	OK	9.80404	12.4616	0.346044	-0.37728	0.705965	0.999992	no
CUFF.10897	Lambs	Adults	OK	1.9395	1.69864	-0.191302	0.267316	0.789226	0.999992	no
CUFF.10898	Lambs	Adults	NOTEST	0.171589	0.0806046	-1.09003	1.04011	0.298291	1	no
CUFF.10899	Lambs	Adults	NOTEST	0.129381	0.0958464	-0.43283	0.277047	0.781744	1	no
CUFF.109	Lambs	Adults	NOTEST	0.305147	0.195932	-0.639155	0.467058	0.640458	1	no
CUFF.1090	Lambs	Adults	OK	84.5065	50.449	-0.744234	0.93403	0.350288	0.999992	no
CUFF.10900	Lambs	Adults	OK	0.389523	0.43894	0.172316	-0.209736	0.833874	0.999992	no
CUFF.10901	Lambs	Adults	OK	1.63857	1.67481	0.0315538	-0.0496208	0.960425	0.999992	no
CUFF.10902	Lambs	Adults	OK	5.66709	4.13444	-0.454916	0.974443	0.329837	0.999992	no
CUFF.10903	Lambs	Adults	OK	2.85743	1.95135	-0.550242	0.147978	0.88236	0.999992	no
CUFF.10904	Lambs	Adults	OK	1.8642	0.965775	-0.948796	0.268999	0.78793	0.999992	no
CUFF.10905	Lambs	Adults	OK	1.25484	1.11089	-0.17579	0.272427	0.785294	0.999992	no
CUFF.10906	Lambs	Adults	OK	37.8124	41.6755	0.14034	-0.208351	0.834955	0.999992	no
CUFF.10907	Lambs	Adults	OK	3.53246	3.74715	0.0851191	-0.135645	0.892102	0.999992	no
CUFF.10908	Lambs	Adults	OK	1.05282	1.93587	0.878729	-0.35438	0.723054	0.999992	no
CUFF.1091	Lambs	Adults	OK	89.1871	137.299	0.622414	-0.523324	0.600749	0.999992	no
CUFF.10910	Lambs	Adults	OK	26.4456	22.6242	-0.225165	0.481943	0.629846	0.999992	no
CUFF.10911	Lambs	Adults	NOTEST	0.03286	0.178577	2.44214	-1.26491	0.205904	1	no
CUFF.10912	Lambs	Adults	NOTEST	0.08161	0.12987	0.67025	-0.425913	0.670171	1	no
CUFF.10913	Lambs	Adults	NOTEST	0.113891	0.215204	0.918053	-0.59798	0.549853	1	no
CUFF.10914	Lambs	Adults	OK	0.288936	0.986689	1.77184	-1.03461	0.300852	0.999992	no
CUFF.10915	Lambs	Adults	OK	2.00891	1.27539	-0.655479	1.25983	0.20773	0.999992	no
CUFF.10916	Lambs	Adults	OK	0.666601	0.560665	-0.249687	0.0424523	0.966138	0.999992	no
CUFF.10917	Lambs	Adults	NOTEST	0.209535	0.141905	-0.562265	0.62021	0.53512	1	no
CUFF.10918	Lambs	Adults	NOTEST	0.270753	0.135766	-0.99586	0.871142	0.383677	1	no
CUFF.10919	Lambs	Adults	NOTEST	0.124931	0.31441	1.33151	-0.911033	0.362278	1	no
CUFF.1092	Lambs	Adults	OK	2.51435	0.989752	-1.34505	1.2586	0.208173	0.999992	no
CUFF.10920	Lambs	Adults	NOTEST	0.11511	0.266751	1.21248	-0.787659	0.430896	1	no
CUFF.10921	Lambs	Adults	NOTEST	0.097387	0.176032	0.854034	-0.710843	0.477181	1	no
CUFF.10922	Lambs	Adults	NOTEST	0.113161	0.240938	1.09029	-0.909473	0.3631	1	no
CUFF.10923	Lambs	Adults	OK	6.05725	5.83224	-0.054612	0.109273	0.912986	0.999992	no
CUFF.10924	Lambs	Adults	OK	0.787501	1.5198	0.94853	-0.537511	0.590915	0.999992	no
CUFF.10925	Lambs	Adults	OK	1.25756	0.625377	-1.00783	0.11747	0.906488	0.999992	no
CUFF.10926	Lambs	Adults	OK	0.580152	3.6778	2.66434	-0.222823	0.823674	0.999992	no
CUFF.10927	Lambs	Adults	OK	0.950481	1.32377	0.477919	-0.120827	0.903828	0.999992	no
CUFF.10928	Lambs	Adults	OK	0.382936	0.98476	1.36267	-0.198413	0.842722	0.999992	no
CUFF.10929	Lambs	Adults	NOTEST	0.0928606	0.17998	0.954695	-0.621251	0.534435	1	no
CUFF.1093	Lambs	Adults	NOTEST	0.108101	0.166848	0.62615	-0.517771	0.604618	1	no
CUFF.10930	Lambs	Adults	NOTEST	0.318892	0.337594	0.0822197	-0.0948045	0.92447	1	no
CUFF.10931	Lambs	Adults	NOTEST	0.187884	0.124125	-0.59805	0.414812	0.67828	1	no
CUFF.10932	Lambs	Adults	OK	5.82549	5.75142	-0.0184603	0.0188106	0.984992	0.999992	no
CUFF.10933	Lambs	Adults	OK	0.226044	0.41897	0.890242	-0.364325	0.715615	0.999992	no
CUFF.10934	Lambs	Adults	OK	0.473229	0.508387	0.10339	-0.100314	0.920095	0.999992	no
CUFF.10935	Lambs	Adults	OK	238.185	195.987	-0.281324	0.310252	0.756369	0.999992	no
CUFF.10936	Lambs	Adults	NOTEST	0.166595	0.207574	0.317284	-0.202884	0.839226	1	no
CUFF.10937	Lambs	Adults	NOTEST	0.125202	0.167243	0.417696	-0.286447	0.774536	1	no
CUFF.10938	Lambs	Adults	NOTEST	0.105291	0.158686	0.591792	-0.410468	0.681463	1	no
CUFF.10939	Lambs	Adults	NOTEST	0.229186	0.144768	-0.662782	0.437858	0.661489	1	no
CUFF.1094	Lambs	Adults	OK	3.57478	3.41862	-0.064442	0.115023	0.908427	0.999992	no
CUFF.10940	Lambs	Adults	NOTEST	0.0936946	0.132958	0.504938	-0.315112	0.752677	1	no
CUFF.10941	Lambs	Adults	NOTEST	0.323152	0.252636	-0.355152	0.377188	0.706034	1	no
CUFF.10942	Lambs	Adults	NOTEST	0.2377	0.173788	-0.451813	0.355181	0.722454	1	no
CUFF.10943	Lambs	Adults	NOTEST	0.100165	0.306772	1.61479	-0.934896	0.349842	1	no
CUFF.10944	Lambs	Adults	NOTEST	0.216023	0.238124	0.140527	-0.0997097	0.920575	1	no
CUFF.10945	Lambs	Adults	NOTEST	0.0702867	0.206566	1.55528	-1.07759	0.281217	1	no
CUFF.10946	Lambs	Adults	NOTEST	0.0192139	0.230574	3.58501	-1.61289	0.106768	1	no
CUFF.10947	Lambs	Adults	OK	0.937048	0.816315	-0.198996	0.218206	0.827269	0.999992	no
CUFF.10948	Lambs	Adults	NOTEST	0.0945454	0.228411	1.27255	-0.775545	0.438018	1	no
CUFF.10949	Lambs	Adults	OK	0.538325	0.348738	-0.626335	0.401956	0.687716	0.999992	no
CUFF.1095	Lambs	Adults	OK	9.94729	10.0038	0.00817802	-0.0174977	0.98604	0.999992	no
CUFF.10950	Lambs	Adults	OK	2.66462	2.23693	-0.252411	0.425149	0.670728	0.999992	no
CUFF.10951	Lambs	Adults	OK	24.5571	21.5067	-0.191353	0.262282	0.793104	0.999992	no
CUFF.10957	Lambs	Adults	OK	19.7359	14.2826	-0.466562	0.483236	0.628928	0.999992	no
CUFF.10958	Lambs	Adults	NOTEST	0.0801696	0.209135	1.3833	-0.956915	0.33861	1	no
CUFF.10959	Lambs	Adults	OK	2.81428	2.10039	-0.422109	0.753481	0.451161	0.999992	no
CUFF.1096	Lambs	Adults	OK	8.06778	9.13065	0.178546	-0.256282	0.797733	0.999992	no
CUFF.10960	Lambs	Adults	OK	37.6351	28.7319	-0.389426	0.87393	0.382156	0.999992	no
CUFF.10961	Lambs	Adults	OK	44.7372	34.6102	-0.370277	0.840213	0.400789	0.999992	no
CUFF.10962	Lambs	Adults	NOTEST	0.335336	0.238899	-0.489209	0.200418	0.841154	1	no
CUFF.10963	Lambs	Adults	NOTEST	0.151403	0.210105	0.472718	-0.223817	0.822899	1	no
CUFF.10964	Lambs	Adults	NOTEST	0.214357	0.235939	0.138398	-0.146741	0.883336	1	no
CUFF.10965	Lambs	Adults	NOTEST	0.224236	0.209769	-0.0962184	0.107314	0.91454	1	no
CUFF.10966	Lambs	Adults	NOTEST	0.285853	0.221746	-0.366369	0.381989	0.70247	1	no
CUFF.10967	Lambs	Adults	NOTEST	0.35027	0.216139	-0.696512	0.573712	0.566163	1	no
CUFF.10968	Lambs	Adults	OK	0.506382	0.486975	-0.0563791	0.0484821	0.961332	0.999992	no
CUFF.10969	Lambs	Adults	OK	30.7934	34.1794	0.150507	-0.334972	0.737646	0.999992	no
CUFF.1097	Lambs	Adults	OK	0.492478	0.538436	0.128715	-0.0734537	0.941445	0.999992	no
CUFF.10970	Lambs	Adults	OK	1.69599	1.63156	-0.0558773	0.085384	0.931956	0.999992	no
CUFF.10971	Lambs	Adults	OK	0.671023	0.515326	-0.380879	0.18946	0.849732	0.999992	no
CUFF.10972	Lambs	Adults	OK	0.400435	0.799418	0.997383	-0.14683	0.883267	0.999992	no
CUFF.10973	Lambs	Adults	OK	1.10735	1.45811	0.396987	-0.30714	0.758737	0.999992	no
CUFF.10974	Lambs	Adults	OK	0.186998	0.440924	1.2375	-0.908913	0.363396	0.999992	no
CUFF.10975	Lambs	Adults	NOTEST	0.246266	0.286381	0.21772	-0.0609806	0.951375	1	no
CUFF.10976	Lambs	Adults	NOTEST	0.128882	0.126631	-0.0254131	0.017674	0.985899	1	no
CUFF.10977	Lambs	Adults	OK	0.404294	0.511586	0.339573	-0.204557	0.837919	0.999992	no
CUFF.10978	Lambs	Adults	OK	0.391183	0.652148	0.737355	-0.192947	0.847001	0.999992	no
CUFF.10979	Lambs	Adults	OK	0.306226	0.428359	0.484226	-0.211594	0.832424	0.999992	no
CUFF.1098	Lambs	Adults	OK	15.7353	13.6177	-0.208524	0.44067	0.659452	0.999992	no
CUFF.10980	Lambs	Adults	OK	5.35801	5.62227	0.0694559	-0.0608198	0.951503	0.999992	no
CUFF.10982	Lambs	Adults	NOTEST	0.128464	0.252441	0.974581	-0.737815	0.460627	1	no
CUFF.10983	Lambs	Adults	NOTEST	0.0703171	0.149702	1.09015	-0.757859	0.448536	1	no
CUFF.10989	Lambs	Adults	OK	8.36441	6.84627	-0.288947	0.424384	0.671286	0.999992	no
CUFF.1099	Lambs	Adults	OK	2.24825	2.06085	-0.125568	0.134166	0.893271	0.999992	no
CUFF.10991	Lambs	Adults	NOTEST	0.114361	0.246579	1.10846	-0.199349	0.841989	1	no
CUFF.10993	Lambs	Adults	OK	5.28358	4.42784	-0.254913	0.512313	0.608432	0.999992	no
CUFF.10994	Lambs	Adults	OK	0.454954	0.419494	-0.117069	0.0641297	0.948867	0.999992	no
CUFF.10995	Lambs	Adults	NOTEST	0.0536857	0.179287	1.73967	-0.258331	0.796151	1	no
CUFF.10996	Lambs	Adults	NOTEST	0.184858	0.159899	-0.209252	0.095221	0.924139	1	no
CUFF.10997	Lambs	Adults	NOTEST	0.0981009	0.223508	1.18799	-0.677524	0.498074	1	no
CUFF.10998	Lambs	Adults	NOTEST	0.166753	0.0527606	-1.66018	0.950717	0.341748	1	no
CUFF.10999	Lambs	Adults	NOTEST	0.110495	0.146393	0.405871	-0.269465	0.787572	1	no
CUFF.11	Lambs	Adults	OK	1.00226	0.396512	-1.33782	0.837467	0.40233	0.999992	no
CUFF.110	Lambs	Adults	OK	12.0935	3.26954	-1.88708	1.78576	0.0741389	0.999992	no
CUFF.1100	Lambs	Adults	OK	1.27394	1.16389	-0.130345	0.0496967	0.960364	0.999992	no
CUFF.11000	Lambs	Adults	NOTEST	0.218599	0.148709	-0.555793	0.449923	0.652766	1	no
CUFF.11001	Lambs	Adults	OK	11.5968	10.6573	-0.121893	0.174674	0.861336	0.999992	no
CUFF.11002	Lambs	Adults	OK	0.574312	0.562056	-0.0311196	0.0268807	0.978555	0.999992	no
CUFF.11003	Lambs	Adults	OK	20.8867	37.5229	0.845185	-0.972949	0.330579	0.999992	no
CUFF.11004	Lambs	Adults	OK	0.305887	0.841914	1.46067	-1.59377	0.110988	0.999992	no
CUFF.11005	Lambs	Adults	NOTEST	0.140403	0.206955	0.559749	-0.61865	0.536147	1	no
CUFF.1101	Lambs	Adults	NOTEST	0.315485	0.263666	-0.25886	0.278087	0.780946	1	no
CUFF.1102	Lambs	Adults	NOTEST	0.274844	0.202381	-0.441543	0.126371	0.899439	1	no
CUFF.11022	Lambs	Adults	OK	42.6297	37.4355	-0.187452	0.42636	0.669845	0.999992	no
CUFF.11027	Lambs	Adults	NOTEST	0.108406	0.150079	0.469278	-0.355223	0.722423	1	no
CUFF.11028	Lambs	Adults	NOTEST	0.173069	0.102161	-0.760499	0.518159	0.604347	1	no
CUFF.11029	Lambs	Adults	NOTEST	0.178587	0.263325	0.560218	-0.411078	0.681016	1	no
CUFF.1103	Lambs	Adults	NOTEST	0.0893027	0.0907916	0.0238548	-0.0165725	0.986778	1	no
CUFF.11031	Lambs	Adults	NOTEST	0.143894	0.130124	-0.145117	0.112984	0.910043	1	no
CUFF.11032	Lambs	Adults	NOTEST	0.139606	0	-1.79769e+308	-1.79769e+308	0.125756	1	no
CUFF.11033	Lambs	Adults	OK	32.5011	21.7802	-0.577471	1.06188	0.288288	0.999992	no
CUFF.11034	Lambs	Adults	OK	29.4881	21.1704	-0.478086	0.909962	0.362843	0.999992	no
CUFF.11035	Lambs	Adults	NOTEST	0.106593	0.16192	0.603174	-0.391434	0.695476	1	no
CUFF.11036	Lambs	Adults	OK	27.7724	17.9246	-0.631709	0.63335	0.526505	0.999992	no
CUFF.11037	Lambs	Adults	NOTEST	0.102173	0.0925673	-0.142436	0.102984	0.917976	1	no
CUFF.11038	Lambs	Adults	OK	10.4491	7.6442	-0.450944	0.916562	0.359372	0.999992	no
CUFF.11039	Lambs	Adults	NOTEST	0.109423	0.287758	1.39494	-1.29149	0.196533	1	no
CUFF.1104	Lambs	Adults	OK	0.49092	0.374024	-0.392356	0.280699	0.778942	0.999992	no
CUFF.11040	Lambs	Adults	NOTEST	0.131071	0.0561337	-1.22341	0.768609	0.442125	1	no
CUFF.11041	Lambs	Adults	NOTEST	0.35622	0.384608	0.11062	-0.147817	0.882487	1	no
CUFF.11042	Lambs	Adults	NOTEST	0.223025	0.226454	0.022017	-0.0251115	0.979966	1	no
CUFF.11043	Lambs	Adults	OK	0.581672	0.330864	-0.813969	0.669178	0.503382	0.999992	no
CUFF.11044	Lambs	Adults	NOTEST	0.338444	0.366812	0.116123	-0.075115	0.940123	1	no
CUFF.11045	Lambs	Adults	NOTEST	0.0972664	0.240734	1.30742	-0.955865	0.33914	1	no
CUFF.11046	Lambs	Adults	NOTEST	0.102614	0.199841	0.961626	-0.621503	0.534269	1	no
CUFF.11047	Lambs	Adults	OK	1.57435	1.27217	-0.307469	0.603263	0.546334	0.999992	no
CUFF.11048	Lambs	Adults	OK	1.74433	1.1229	-0.635442	0.850081	0.39528	0.999992	no
CUFF.11049	Lambs	Adults	OK	14.6621	19.159	0.385932	-0.839037	0.401448	0.999992	no
CUFF.1105	Lambs	Adults	OK	3.66948	4.01405	0.129483	-0.263551	0.792126	0.999992	no
CUFF.11050	Lambs	Adults	OK	0.393495	0.344432	-0.192126	0.225959	0.821233	0.999992	no
CUFF.11051	Lambs	Adults	OK	0.385534	0.29384	-0.391828	0.384472	0.700628	0.999992	no
CUFF.11052	Lambs	Adults	OK	0.930065	1.54147	0.7289	-0.630128	0.528611	0.999992	no
CUFF.11053	Lambs	Adults	OK	10.3819	9.93494	-0.063493	0.0940404	0.925077	0.999992	no
CUFF.11054	Lambs	Adults	OK	9.43291	10.264	0.12182	-0.273903	0.784159	0.999992	no
CUFF.11055	Lambs	Adults	NOTEST	0.169119	0.130029	-0.37921	0.26513	0.790909	1	no
CUFF.11056	Lambs	Adults	NOTEST	0.129438	0.124652	-0.0543496	0.0473519	0.962233	1	no
CUFF.11057	Lambs	Adults	NOTEST	0.160902	0.168051	0.0627143	-0.0414783	0.966915	1	no
CUFF.11058	Lambs	Adults	OK	4.73285	4.51974	-0.0664683	0.0681731	0.945648	0.999992	no
CUFF.11059	Lambs	Adults	OK	28.4255	23.5616	-0.270748	0.410245	0.681626	0.999992	no
CUFF.1106	Lambs	Adults	OK	5.24402	2.2657	-1.21072	1.4657	0.142731	0.999992	no
CUFF.11060	Lambs	Adults	OK	33.4854	32.8543	-0.0274529	0.032816	0.973821	0.999992	no
CUFF.11064	Lambs	Adults	OK	0.853523	1.18012	0.467433	-0.398218	0.69047	0.999992	no
CUFF.11065	Lambs	Adults	OK	0.876489	0.813205	-0.108117	0.179311	0.857693	0.999992	no
CUFF.11066	Lambs	Adults	OK	2.27758	2.06415	-0.141954	0.0963164	0.923269	0.999992	no
CUFF.11067	Lambs	Adults	NOTEST	0.270426	0.368368	0.445914	-0.351864	0.72494	1	no
CUFF.11068	Lambs	Adults	OK	37.2553	40.041	0.10403	-0.169687	0.865256	0.999992	no
CUFF.11069	Lambs	Adults	NOTEST	0.107135	0.216586	1.01551	-0.862954	0.388163	1	no
CUFF.1107	Lambs	Adults	OK	13.4323	7.49028	-0.842609	1.04053	0.298094	0.999992	no
CUFF.11070	Lambs	Adults	NOTEST	0.134072	0.180979	0.432816	-0.463668	0.642886	1	no
CUFF.11071	Lambs	Adults	OK	46.7982	43.6386	-0.100847	0.17034	0.864743	0.999992	no
CUFF.11072	Lambs	Adults	OK	16.0118	13.8129	-0.213118	0.446898	0.654949	0.999992	no
CUFF.11073	Lambs	Adults	OK	13.1094	11.6355	-0.17207	0.372341	0.709639	0.999992	no
CUFF.11075	Lambs	Adults	OK	0.282848	0.477749	0.756225	-0.377143	0.706067	0.999992	no
CUFF.11076	Lambs	Adults	NOTEST	0.0804558	0.195173	1.27849	-1.16518	0.243945	1	no
CUFF.1108	Lambs	Adults	OK	0.674837	0.580888	-0.216278	0.298727	0.765149	0.999992	no
CUFF.11081	Lambs	Adults	OK	0.343503	0.520194	0.598728	-0.654903	0.51253	0.999992	no
CUFF.11082	Lambs	Adults	OK	1.06724	0.688704	-0.631932	0.85919	0.390235	0.999992	no
CUFF.11083	Lambs	Adults	OK	4.56283	2.86652	-0.670626	0.914402	0.360506	0.999992	no
CUFF.11084	Lambs	Adults	OK	3.91173	3.83569	-0.0283202	0.0432001	0.965542	0.999992	no
CUFF.11085	Lambs	Adults	NOTEST	0.0856917	0.109657	0.355773	-0.247152	0.80479	1	no
CUFF.11086	Lambs	Adults	OK	15.9014	11.4127	-0.478518	1.06046	0.288936	0.999992	no
CUFF.11087	Lambs	Adults	OK	20.1695	15.0295	-0.424383	0.962485	0.335806	0.999992	no
CUFF.11088	Lambs	Adults	NOTEST	0.112762	0.148834	0.400418	-0.290888	0.771137	1	no
CUFF.11089	Lambs	Adults	NOTEST	0.0972046	0.226982	1.22348	-1.00243	0.316134	1	no
CUFF.1109	Lambs	Adults	OK	0.43173	0.333211	-0.373693	0.333134	0.739033	0.999992	no
CUFF.11090	Lambs	Adults	NOTEST	0.143035	0.206051	0.52663	-0.433565	0.664604	1	no
CUFF.11091	Lambs	Adults	OK	0.0935027	0.436508	2.22293	-1.46117	0.143969	0.999992	no
CUFF.11092	Lambs	Adults	OK	1.85043	2.88902	0.642724	-1.02942	0.303284	0.999992	no
CUFF.11093	Lambs	Adults	OK	2.0101	1.10371	-0.864908	1.23606	0.216436	0.999992	no
CUFF.11094	Lambs	Adults	NOTEST	0.313781	0.139749	-1.16691	0.805564	0.420494	1	no
CUFF.11095	Lambs	Adults	OK	15.1767	14.9596	-0.0207896	0.0254026	0.979734	0.999992	no
CUFF.11096	Lambs	Adults	OK	0.239483	0.576645	1.26776	-0.549948	0.582355	0.999992	no
CUFF.11097	Lambs	Adults	OK	3.78133	5.07225	0.423732	-0.554924	0.578946	0.999992	no
CUFF.111	Lambs	Adults	OK	2.36013	2.21785	-0.0897037	0.029298	0.976627	0.999992	no
CUFF.1110	Lambs	Adults	OK	9.39067	7.98308	-0.234283	0.0825433	0.934215	0.999992	no
CUFF.11100	Lambs	Adults	OK	5.77057	3.53812	-0.705731	1.29117	0.196644	0.999992	no
CUFF.11101	Lambs	Adults	OK	15.2328	16.5714	0.121512	-0.0486453	0.961202	0.999992	no
CUFF.11102	Lambs	Adults	OK	0.331138	0.429904	0.376583	-0.310007	0.756555	0.999992	no
CUFF.11103	Lambs	Adults	NOTEST	0.121479	0.292061	1.26557	-0.770824	0.440811	1	no
CUFF.11104	Lambs	Adults	OK	0.491591	0.397475	-0.306595	0.322711	0.746914	0.999992	no
CUFF.11105	Lambs	Adults	NOTEST	0.184149	0.135786	-0.439534	0.318204	0.75033	1	no
CUFF.11106	Lambs	Adults	NOTEST	0.255791	0.167867	-0.607648	0.476701	0.633575	1	no
CUFF.11107	Lambs	Adults	OK	28.2878	29.3735	0.0543353	-0.100152	0.920223	0.999992	no
CUFF.11108	Lambs	Adults	OK	67.3363	56.4533	-0.254326	0.569551	0.568983	0.999992	no
CUFF.11109	Lambs	Adults	OK	26.089	23.2722	-0.164835	0.354049	0.723302	0.999992	no
CUFF.1111	Lambs	Adults	OK	16.7891	18.156	0.112921	-0.247118	0.804817	0.999992	no
CUFF.11110	Lambs	Adults	OK	7.07746	4.11911	-0.780898	0.234078	0.814925	0.999992	no
CUFF.11111	Lambs	Adults	OK	7.45965	5.57493	-0.420154	0.188682	0.850342	0.999992	no
CUFF.11112	Lambs	Adults	OK	5.56231	4.90359	-0.181846	0.0650102	0.948166	0.999992	no
CUFF.11113	Lambs	Adults	OK	13.4032	10.2318	-0.389521	0.817284	0.413766	0.999992	no
CUFF.11114	Lambs	Adults	OK	23.8639	17.6451	-0.435562	0.959505	0.337304	0.999992	no
CUFF.11115	Lambs	Adults	OK	0.61666	0.927824	0.589376	-0.585906	0.557938	0.999992	no
CUFF.11116	Lambs	Adults	OK	9.91085	7.73451	-0.3577	0.716771	0.473515	0.999992	no
CUFF.11117	Lambs	Adults	NOTEST	0.327809	0.238811	-0.456986	0.296047	0.767194	1	no
CUFF.11118	Lambs	Adults	NOTEST	0.0765203	0.134564	0.81438	-0.504951	0.613593	1	no
CUFF.11119	Lambs	Adults	OK	1.86099	1.55439	-0.259717	0.214513	0.830147	0.999992	no
CUFF.1112	Lambs	Adults	OK	0.85077	0.599427	-0.505186	0.542314	0.587603	0.999992	no
CUFF.11120	Lambs	Adults	OK	34.157	33.9527	-0.00865608	0.0174224	0.9861	0.999992	no
CUFF.11121	Lambs	Adults	OK	0.257417	0.5443	1.0803	-0.778318	0.436381	0.999992	no
CUFF.11122	Lambs	Adults	OK	3.64859	4.35096	0.253994	-0.2613	0.793861	0.999992	no
CUFF.11123	Lambs	Adults	OK	0.0941049	0.451895	2.26364	-1.16233	0.245103	0.999992	no
CUFF.11124	Lambs	Adults	OK	2.50799	3.59768	0.520533	-1.07804	0.281015	0.999992	no
CUFF.11125	Lambs	Adults	NOTEST	0.157899	0.0561337	-1.49206	0.947735	0.343265	1	no
CUFF.11126	Lambs	Adults	NOTEST	0.143191	0.0951169	-0.59017	0.482568	0.629402	1	no
CUFF.11127	Lambs	Adults	NOTEST	0.203238	0.13964	-0.541459	0.44254	0.658099	1	no
CUFF.11128	Lambs	Adults	NOTEST	0.208999	0.117782	-0.827377	0.664998	0.506052	1	no
CUFF.11129	Lambs	Adults	NOTEST	0.213523	0.127639	-0.742323	0.71631	0.4738	1	no
CUFF.1113	Lambs	Adults	OK	84.5147	73.1499	-0.208347	0.423264	0.672103	0.999992	no
CUFF.11130	Lambs	Adults	NOTEST	0.26176	0.103048	-1.34493	0.97094	0.331578	1	no
CUFF.11131	Lambs	Adults	OK	0.806548	0.0845751	-3.25346	1.40943	0.158709	0.999992	no
CUFF.11132	Lambs	Adults	OK	0.470978	0.195396	-1.26926	0.838339	0.401841	0.999992	no
CUFF.11133	Lambs	Adults	NOTEST	0.298182	0.353024	0.243575	-0.236733	0.812864	1	no
CUFF.11134	Lambs	Adults	OK	1.543	1.12642	-0.453992	0.820628	0.411858	0.999992	no
CUFF.11135	Lambs	Adults	NOTEST	0.253568	0.138176	-0.875865	0.530249	0.595939	1	no
CUFF.11136	Lambs	Adults	NOTEST	0.335799	0.379507	0.176528	-0.113033	0.910004	1	no
CUFF.11137	Lambs	Adults	NOTEST	0.20519	0.214096	0.0613006	-0.0488903	0.961007	1	no
CUFF.11138	Lambs	Adults	NOTEST	0.128609	0.206786	0.685145	-0.580347	0.561681	1	no
CUFF.11139	Lambs	Adults	OK	0.984271	1.08102	0.135266	-0.103054	0.91792	0.999992	no
CUFF.1114	Lambs	Adults	OK	40.5172	36.289	-0.159005	0.084207	0.932892	0.999992	no
CUFF.11140	Lambs	Adults	OK	0.336635	0.503566	0.580998	-0.724226	0.468927	0.999992	no
CUFF.11141	Lambs	Adults	NOTEST	0.263857	0.339321	0.362892	-0.122779	0.902282	1	no
CUFF.11142	Lambs	Adults	NOTEST	0.262325	0.165195	-0.667183	0.229093	0.818797	1	no
CUFF.11143	Lambs	Adults	NOTEST	0.205823	0.255125	0.309798	-0.0840545	0.933013	1	no
CUFF.11144	Lambs	Adults	NOTEST	0.217053	0.136094	-0.673439	0.170272	0.864797	1	no
CUFF.11145	Lambs	Adults	NOTEST	0.10624	0.170603	0.68332	-0.438554	0.660985	1	no
CUFF.11146	Lambs	Adults	NOTEST	0.271332	0.174171	-0.639558	0.412499	0.679974	1	no
CUFF.11147	Lambs	Adults	NOTEST	0.220558	0.1829	-0.270101	0.181861	0.855692	1	no
CUFF.11148	Lambs	Adults	NOTEST	0.233264	0.270504	0.213688	-0.180499	0.856761	1	no
CUFF.11149	Lambs	Adults	OK	5.92112	5.3095	-0.157294	0.285477	0.775279	0.999992	no
CUFF.1115	Lambs	Adults	OK	30.109	22.6499	-0.410693	0.931024	0.351841	0.999992	no
CUFF.11150	Lambs	Adults	OK	4.15606	4.35149	0.0662924	-0.083994	0.933061	0.999992	no
CUFF.11152	Lambs	Adults	OK	10.9605	12.2433	0.159681	-0.268242	0.788513	0.999992	no
CUFF.11153	Lambs	Adults	OK	3.51237	3.57603	0.0259122	-0.0248195	0.980199	0.999992	no
CUFF.11154	Lambs	Adults	OK	10.7048	24.4179	1.18967	-0.500128	0.616985	0.999992	no
CUFF.11155	Lambs	Adults	OK	0.432067	0.534197	0.306118	-0.302885	0.761978	0.999992	no
CUFF.11156	Lambs	Adults	OK	1.48706	1.62347	0.126614	-0.105837	0.915711	0.999992	no
CUFF.11157	Lambs	Adults	NOTEST	0.232908	0.204359	-0.188654	0.0668137	0.94673	1	no
CUFF.11158	Lambs	Adults	OK	0.266942	0.733893	1.45904	-0.379799	0.704095	0.999992	no
CUFF.11159	Lambs	Adults	OK	0.381783	0.444741	0.220212	-0.150562	0.880322	0.999992	no
CUFF.1116	Lambs	Adults	OK	3.1811	2.24361	-0.503702	0.47429	0.635293	0.999992	no
CUFF.11160	Lambs	Adults	OK	0.248143	0.457093	0.881319	-0.567112	0.570638	0.999992	no
CUFF.11161	Lambs	Adults	NOTEST	0.168381	0.261348	0.634239	-0.480543	0.630841	1	no
CUFF.11162	Lambs	Adults	OK	1.24738	0.961908	-0.374926	0.0247061	0.980289	0.999992	no
CUFF.11163	Lambs	Adults	OK	0.589649	0.266895	-1.14358	0.135622	0.89212	0.999992	no
CUFF.11164	Lambs	Adults	OK	0.0307587	3.40954	6.79244	-5.26092	1.43338e-07	0.000171376	yes
CUFF.11166	Lambs	Adults	NOTEST	0.124308	0.0713742	-0.800443	0.110842	0.911742	1	no
CUFF.11167	Lambs	Adults	OK	0.476796	0.241818	-0.97945	0.974014	0.33005	0.999992	no
CUFF.11168	Lambs	Adults	OK	116.514	94.4041	-0.303585	0.225675	0.821454	0.999992	no
CUFF.11169	Lambs	Adults	NOTEST	0.137928	0.330661	1.26143	-0.782771	0.433762	1	no
CUFF.1117	Lambs	Adults	NOTEST	0.051267	0.149991	1.54877	-0.884288	0.376541	1	no
CUFF.11170	Lambs	Adults	OK	3.55915	2.54857	-0.481846	0.748952	0.453886	0.999992	no
CUFF.11171	Lambs	Adults	OK	5.82172	4.16206	-0.484147	0.575797	0.564752	0.999992	no
CUFF.11172	Lambs	Adults	OK	6.79999	5.79248	-0.231352	0.407381	0.683728	0.999992	no
CUFF.11173	Lambs	Adults	OK	1.0997	1.19369	0.118327	-0.100588	0.919878	0.999992	no
CUFF.11174	Lambs	Adults	OK	0.529168	0.0494321	-3.42021	1.48751	0.136879	0.999992	no
CUFF.11175	Lambs	Adults	OK	1.00916	0.602101	-0.74508	0.881284	0.378164	0.999992	no
CUFF.11176	Lambs	Adults	OK	126.122	93.9184	-0.425339	0.511126	0.609263	0.999992	no
CUFF.11177	Lambs	Adults	OK	19.2786	17.9455	-0.103378	0.159771	0.873061	0.999992	no
CUFF.11178	Lambs	Adults	OK	1227.15	727.834	-0.753628	1.44702	0.14789	0.999992	no
CUFF.11179	Lambs	Adults	OK	33.7969	27.3164	-0.307124	0.2961	0.767153	0.999992	no
CUFF.1118	Lambs	Adults	OK	8.52861	6.26599	-0.444768	0.781115	0.434735	0.999992	no
CUFF.11180	Lambs	Adults	OK	2147.28	1958.29	-0.132916	0.116347	0.907377	0.999992	no
CUFF.11181	Lambs	Adults	OK	1.16074	0.737162	-0.654985	0.898513	0.368912	0.999992	no
CUFF.11182	Lambs	Adults	OK	38.656	26.6925	-0.534258	1.10015	0.271268	0.999992	no
CUFF.11183	Lambs	Adults	OK	0.400064	0.324119	-0.303709	0.0909355	0.927544	0.999992	no
CUFF.11184	Lambs	Adults	OK	0.475148	0.386707	-0.297135	0.0922588	0.926492	0.999992	no
CUFF.11185	Lambs	Adults	NOTEST	0.207402	0.108406	-0.935978	0.277352	0.78151	1	no
CUFF.11187	Lambs	Adults	OK	5.55315	3.79784	-0.548129	0.512757	0.608121	0.999992	no
CUFF.11188	Lambs	Adults	OK	0.96921	0.577619	-0.746692	0.200921	0.840761	0.999992	no
CUFF.11189	Lambs	Adults	OK	0.990253	0.476333	-1.05583	0.316357	0.751731	0.999992	no
CUFF.1119	Lambs	Adults	NOTEST	0.154805	0.0917828	-0.754156	0.490821	0.623553	1	no
CUFF.11192	Lambs	Adults	OK	1.85348	1.31847	-0.491375	0.584451	0.558917	0.999992	no
CUFF.11193	Lambs	Adults	NOTEST	0.314656	0.386681	0.297369	-0.0740769	0.940949	1	no
CUFF.11194	Lambs	Adults	OK	0.727244	0.187858	-1.9528	0.518362	0.604206	0.999992	no
CUFF.11195	Lambs	Adults	OK	5.32444	3.95014	-0.430726	0.95098	0.341614	0.999992	no
CUFF.11196	Lambs	Adults	NOTEST	0.227513	0.186813	-0.284354	0.252909	0.800339	1	no
CUFF.11197	Lambs	Adults	NOTEST	0.163744	0.212168	0.37377	-0.258542	0.795988	1	no
CUFF.11198	Lambs	Adults	NOTEST	0.188198	0.137218	-0.455783	0.345456	0.729752	1	no
CUFF.11199	Lambs	Adults	NOTEST	0.219258	0.197709	-0.149249	0.112786	0.9102	1	no
CUFF.112	Lambs	Adults	NOTEST	0.161917	0.222016	0.455414	-0.308267	0.757879	1	no
CUFF.1120	Lambs	Adults	OK	41.6154	27.6638	-0.58912	1.16999	0.242004	0.999992	no
CUFF.11200	Lambs	Adults	NOTEST	0.122723	0.170696	0.476016	-0.380542	0.703543	1	no
CUFF.11201	Lambs	Adults	NOTEST	0.0916308	0.354315	1.95113	-1.2433	0.213756	1	no
CUFF.11202	Lambs	Adults	OK	1.41556	0.989155	-0.517101	0.423086	0.672233	0.999992	no
CUFF.11203	Lambs	Adults	NOTEST	0.178349	0.178275	-0.000597855	0.000188016	0.99985	1	no
CUFF.11204	Lambs	Adults	NOTEST	0.240736	0.37081	0.623229	-0.674074	0.500264	1	no
CUFF.11205	Lambs	Adults	OK	0.987568	0.76889	-0.361103	0.242586	0.808326	0.999992	no
CUFF.11206	Lambs	Adults	NOTEST	0.130833	0.159305	0.284064	-0.114561	0.908793	1	no
CUFF.11207	Lambs	Adults	OK	0.935656	0.180594	-2.37323	2.06648	0.0387832	0.999992	no
CUFF.11208	Lambs	Adults	OK	0.475644	0	-1.79769e+308	-1.79769e+308	0.076013	0.999992	no
CUFF.11209	Lambs	Adults	OK	0.949878	0.745493	-0.349547	0.0384744	0.969309	0.999992	no
CUFF.1121	Lambs	Adults	OK	2.63823	2.06134	-0.355992	0.647575	0.51726	0.999992	no
CUFF.11210	Lambs	Adults	OK	3.90515	0.103799	-5.23352	2.06206	0.0392021	0.999992	no
CUFF.11211	Lambs	Adults	NOTEST	0.0772582	0.265554	1.78125	-0.393098	0.694247	1	no
CUFF.11212	Lambs	Adults	OK	0.500855	0.561728	0.165478	-0.00781708	0.993763	0.999992	no
CUFF.11213	Lambs	Adults	NOTEST	0.235023	0.269756	0.198852	-0.062252	0.950362	1	no
CUFF.11214	Lambs	Adults	OK	0.537263	0.346117	-0.634368	0.731138	0.464695	0.999992	no
CUFF.11215	Lambs	Adults	OK	52.4413	18.2368	-1.52385	1.94041	0.0523302	0.999992	no
CUFF.11216	Lambs	Adults	NOTEST	0.258763	0.171541	-0.593077	0.475322	0.634558	1	no
CUFF.11217	Lambs	Adults	NOTEST	0.298146	0.0996401	-1.58122	0.971509	0.331295	1	no
CUFF.11218	Lambs	Adults	OK	0.410226	0.0404629	-3.34175	0.584048	0.559188	0.999992	no
CUFF.11219	Lambs	Adults	OK	1.50321	0.464769	-1.69347	1.28559	0.198588	0.999992	no
CUFF.11220	Lambs	Adults	NOTEST	0.162747	0.0976121	-0.737498	0.523174	0.600853	1	no
CUFF.11221	Lambs	Adults	NOTEST	0.177794	0.150016	-0.245088	0.22234	0.824049	1	no
CUFF.11222	Lambs	Adults	NOTEST	0.112946	0.108512	-0.0577825	0.0531199	0.957636	1	no
CUFF.11223	Lambs	Adults	NOTEST	0.228016	0.0557102	-2.03312	1.18023	0.237909	1	no
CUFF.11224	Lambs	Adults	NOTEST	0.248832	0.152146	-0.709718	0.802347	0.422352	1	no
CUFF.11225	Lambs	Adults	NOTEST	0.257202	0.133557	-0.945445	0.879147	0.379322	1	no
CUFF.11226	Lambs	Adults	NOTEST	0.175424	0.17642	0.00816846	-0.00696195	0.994445	1	no
CUFF.11227	Lambs	Adults	OK	99.1143	77.917	-0.347155	0.337317	0.735878	0.999992	no
CUFF.11228	Lambs	Adults	OK	1.62049	2.44641	0.594239	-0.222946	0.823578	0.999992	no
CUFF.11229	Lambs	Adults	OK	12.0015	8.57665	-0.484724	0.90699	0.364412	0.999992	no
CUFF.11230	Lambs	Adults	OK	173.402	145.812	-0.250012	0.394039	0.693552	0.999992	no
CUFF.11233	Lambs	Adults	OK	3.23008	3.49226	0.112589	-0.137008	0.891024	0.999992	no
CUFF.11234	Lambs	Adults	OK	78.5593	105.059	0.419343	-0.521596	0.601952	0.999992	no
CUFF.11235	Lambs	Adults	OK	5.82063	4.84254	-0.265411	0.370275	0.711178	0.999992	no
CUFF.11236	Lambs	Adults	OK	403.4	336.503	-0.261591	0.269784	0.787326	0.999992	no
CUFF.11237	Lambs	Adults	OK	24.9216	20.0093	-0.316722	0.386881	0.698844	0.999992	no
CUFF.11238	Lambs	Adults	OK	51.635	38.6037	-0.41961	0.429146	0.667817	0.999992	no
CUFF.11239	Lambs	Adults	OK	76.747	124.473	0.697647	-0.257535	0.796766	0.999992	no
CUFF.1124	Lambs	Adults	OK	1.98288	1.92337	-0.0439606	0.0709353	0.943449	0.999992	no
CUFF.11240	Lambs	Adults	OK	3.78939	3.73642	-0.0203087	0.0194294	0.984499	0.999992	no
CUFF.11242	Lambs	Adults	OK	22480.4	13618.1	-0.723147	0.176785	0.859677	0.999992	no
CUFF.11247	Lambs	Adults	OK	14.8015	45.8277	1.63048	-0.936011	0.349267	0.999992	no
CUFF.11248	Lambs	Adults	OK	2.78366	3.63938	0.386709	-0.763536	0.445144	0.999992	no
CUFF.11249	Lambs	Adults	OK	2.21157	2.61629	0.242451	-0.45718	0.647542	0.999992	no
CUFF.1125	Lambs	Adults	OK	6.1638	6.24555	0.0190067	-0.0316074	0.974785	0.999992	no
CUFF.11250	Lambs	Adults	NOTEST	0.13573	0.132218	-0.0378209	0.0239335	0.980906	1	no
CUFF.11251	Lambs	Adults	OK	2.69916	1.85476	-0.54128	0.931491	0.3516	0.999992	no
CUFF.11252	Lambs	Adults	NOTEST	0.2699	0.175915	-0.617548	0.519418	0.603469	1	no
CUFF.11253	Lambs	Adults	OK	3.59437	1.40804	-1.35205	1.25883	0.208093	0.999992	no
CUFF.11254	Lambs	Adults	OK	0.926351	0.524708	-0.820042	0.934386	0.350105	0.999992	no
CUFF.11255	Lambs	Adults	OK	0.783233	0.515589	-0.603218	0.83402	0.40427	0.999992	no
CUFF.11256	Lambs	Adults	OK	1.13416	0.711402	-0.672882	0.840046	0.400882	0.999992	no
CUFF.11257	Lambs	Adults	OK	3.24152	2.68402	-0.272275	0.291105	0.770971	0.999992	no
CUFF.11258	Lambs	Adults	OK	531.713	544.775	0.0350112	-0.0668694	0.946686	0.999992	no
CUFF.11259	Lambs	Adults	OK	1602.6	1154.22	-0.473497	0.862562	0.388378	0.999992	no
CUFF.1126	Lambs	Adults	OK	0.502123	0.43156	-0.218479	0.137303	0.890791	0.999992	no
CUFF.11260	Lambs	Adults	OK	651.73	628.239	-0.0529608	0.113502	0.909633	0.999992	no
CUFF.11261	Lambs	Adults	OK	0.590381	0.261939	-1.17242	0.931409	0.351642	0.999992	no
CUFF.11262	Lambs	Adults	OK	169.472	144.947	-0.225522	0.341688	0.732586	0.999992	no
CUFF.11263	Lambs	Adults	OK	3.18627	4.25324	0.416693	-0.497163	0.619074	0.999992	no
CUFF.11264	Lambs	Adults	OK	0.432119	0.350119	-0.303583	0.295953	0.767266	0.999992	no
CUFF.11265	Lambs	Adults	OK	1.62648	1.40155	-0.214727	0.2258	0.821357	0.999992	no
CUFF.11266	Lambs	Adults	OK	2.31639	2.23229	-0.0533533	0.0717928	0.942767	0.999992	no
CUFF.11267	Lambs	Adults	OK	8.77027	8.95629	0.0302807	-0.050268	0.959909	0.999992	no
CUFF.11268	Lambs	Adults	OK	3.94865	5.35109	0.438471	-0.683585	0.494237	0.999992	no
CUFF.11269	Lambs	Adults	NOTEST	0.220928	0.206051	-0.100578	0.0874466	0.930317	1	no
CUFF.1127	Lambs	Adults	OK	8.03049	4.89368	-0.714569	1.13023	0.258377	0.999992	no
CUFF.11270	Lambs	Adults	OK	0.556306	0.831619	0.580044	-0.283729	0.776618	0.999992	no
CUFF.11271	Lambs	Adults	NOTEST	0.150158	0.340056	1.17929	-0.755937	0.449687	1	no
CUFF.11272	Lambs	Adults	OK	2.06409	1.86684	-0.14491	0.207807	0.83538	0.999992	no
CUFF.11273	Lambs	Adults	NOTEST	0.235788	0.2997	0.346029	-0.289908	0.771887	1	no
CUFF.11274	Lambs	Adults	OK	0.584545	0.805623	0.46279	-0.333469	0.73878	0.999992	no
CUFF.11275	Lambs	Adults	OK	20.058	14.0399	-0.514639	1.0449	0.296069	0.999992	no
CUFF.11276	Lambs	Adults	OK	3.5713	3.66526	0.0374673	-0.0723934	0.942289	0.999992	no
CUFF.11277	Lambs	Adults	OK	4.72402	7.34643	0.63703	-1.09057	0.275463	0.999992	no
CUFF.11279	Lambs	Adults	OK	6.93688	9.77072	0.494177	-0.892331	0.372216	0.999992	no
CUFF.11280	Lambs	Adults	OK	0.0249356	0.883279	5.14659	-2.31954	0.0203657	0.999992	no
CUFF.11281	Lambs	Adults	OK	0.129712	2.34725	4.17759	-1.766	0.0773954	0.999992	no
CUFF.11282	Lambs	Adults	OK	0.310189	0.724383	1.22361	-1.02336	0.30614	0.999992	no
CUFF.11283	Lambs	Adults	OK	0.380488	1.14114	1.58455	-1.19307	0.232842	0.999992	no
CUFF.11284	Lambs	Adults	OK	1.88415	1.30721	-0.527428	0.674242	0.500158	0.999992	no
CUFF.11285	Lambs	Adults	OK	6.85311	6.82057	-0.00686566	0.00633417	0.994946	0.999992	no
CUFF.11286	Lambs	Adults	NOTEST	0.294869	0.261611	-0.172653	0.133908	0.893475	1	no
CUFF.11287	Lambs	Adults	NOTEST	0.123581	0.222837	0.850534	-0.734193	0.462831	1	no
CUFF.11288	Lambs	Adults	OK	0.115487	0.553768	2.26155	-1.24389	0.21354	0.999992	no
CUFF.11289	Lambs	Adults	NOTEST	0.176531	0.349094	0.983698	-0.782905	0.433683	1	no
CUFF.1129	Lambs	Adults	NOTEST	0.122328	0.111675	-0.131446	0.0891582	0.928956	1	no
CUFF.11290	Lambs	Adults	NOTEST	0.08161	0.178473	1.12889	-0.746558	0.45533	1	no
CUFF.11291	Lambs	Adults	OK	0.214565	0.448448	1.06353	-0.726993	0.467231	0.999992	no
CUFF.11292	Lambs	Adults	NOTEST	0.13768	0.260883	0.922088	-0.659784	0.509392	1	no
CUFF.11293	Lambs	Adults	NOTEST	0.193581	0.16429	-0.236697	0.211427	0.832554	1	no
CUFF.11294	Lambs	Adults	OK	15.384	16.4311	0.0949949	-0.20129	0.840472	0.999992	no
CUFF.11295	Lambs	Adults	OK	1.96223	2.87402	0.550579	-1.09355	0.274154	0.999992	no
CUFF.11296	Lambs	Adults	NOTEST	0.0912481	0.196734	1.10838	-0.810776	0.417495	1	no
CUFF.11297	Lambs	Adults	NOTEST	0.0537329	0.364727	2.76294	-1.46666	0.142468	1	no
CUFF.11298	Lambs	Adults	NOTEST	0.124437	0.158753	0.35137	-0.239372	0.810817	1	no
CUFF.11299	Lambs	Adults	OK	1.82542	3.7295	1.03075	-1.52809	0.12649	0.999992	no
CUFF.113	Lambs	Adults	OK	89.239	46.2881	-0.947032	1.52754	0.126628	0.999992	no
CUFF.1130	Lambs	Adults	NOTEST	0.122723	0.216235	0.817192	-0.670068	0.502815	1	no
CUFF.11300	Lambs	Adults	NOTEST	0.0465097	0.397075	3.09381	-1.37825	0.168126	1	no
CUFF.11301	Lambs	Adults	OK	2.63604	2.06618	-0.351407	0.645076	0.518878	0.999992	no
CUFF.11302	Lambs	Adults	NOTEST	0.101566	0.099551	-0.0289137	0.0183468	0.985362	1	no
CUFF.11303	Lambs	Adults	OK	0.600077	0.522014	-0.201061	0.171469	0.863855	0.999992	no
CUFF.11304	Lambs	Adults	NOTEST	0.158381	0.0929593	-0.768726	0.255894	0.798032	1	no
CUFF.11305	Lambs	Adults	NOTEST	0.0885062	0.124056	0.487143	-0.195835	0.844739	1	no
CUFF.11306	Lambs	Adults	OK	0.416392	0.0478953	-3.11999	0.641307	0.521323	0.999992	no
CUFF.11307	Lambs	Adults	OK	0.450866	0.26469	-0.768393	0.791103	0.428884	0.999992	no
CUFF.11308	Lambs	Adults	OK	2.89544	2.30768	-0.327344	0.626303	0.531116	0.999992	no
CUFF.11309	Lambs	Adults	NOTEST	0.148356	0.220086	0.568999	-0.439554	0.66026	1	no
CUFF.1131	Lambs	Adults	OK	1.34801	1.19502	-0.173786	0.259675	0.795114	0.999992	no
CUFF.11310	Lambs	Adults	OK	0.266304	0.411376	0.627383	-0.562571	0.573727	0.999992	no
CUFF.11311	Lambs	Adults	OK	17.7507	14.0398	-0.338352	0.679277	0.496963	0.999992	no
CUFF.11312	Lambs	Adults	OK	1.14656	0.723866	-0.66352	0.899218	0.368536	0.999992	no
CUFF.11313	Lambs	Adults	OK	0.852174	0.556374	-0.615093	0.8756	0.381248	0.999992	no
CUFF.11314	Lambs	Adults	OK	0.451347	0.323138	-0.482086	0.470232	0.638189	0.999992	no
CUFF.11315	Lambs	Adults	NOTEST	0.183609	0.0936527	-0.971246	0.581603	0.560834	1	no
CUFF.11316	Lambs	Adults	NOTEST	0.367873	0.173042	-1.08809	0.831519	0.40568	1	no
CUFF.11317	Lambs	Adults	NOTEST	0.380991	0.281963	-0.434251	0.498554	0.618094	1	no
CUFF.11318	Lambs	Adults	NOTEST	0.220395	0.212619	-0.051824	0.0364521	0.970922	1	no
CUFF.11319	Lambs	Adults	NOTEST	0.125727	0.400148	1.67024	-1.13288	0.257266	1	no
CUFF.1132	Lambs	Adults	OK	10.9592	3.9011	-1.49019	1.22064	0.222221	0.999992	no
CUFF.11320	Lambs	Adults	OK	0.649593	0.930979	0.519213	-0.612947	0.539912	0.999992	no
CUFF.11321	Lambs	Adults	NOTEST	0.0552076	0.335467	2.60323	-1.50265	0.132929	1	no
CUFF.11322	Lambs	Adults	OK	0.129824	0.444377	1.77522	-1.48937	0.13639	0.999992	no
CUFF.11323	Lambs	Adults	NOTEST	0.167546	0.318047	0.924685	-0.704382	0.481195	1	no
CUFF.11324	Lambs	Adults	NOTEST	0.0583361	0.257837	2.144	-1.61786	0.105693	1	no
CUFF.11325	Lambs	Adults	OK	0.258484	0.502798	0.959904	-0.75979	0.44738	0.999992	no
CUFF.11326	Lambs	Adults	NOTEST	0.123069	0.300632	1.28853	-0.798029	0.424854	1	no
CUFF.11327	Lambs	Adults	OK	4.60499	7.41285	0.686831	-1.48753	0.136876	0.999992	no
CUFF.11328	Lambs	Adults	NOTEST	0.303252	0.279563	-0.117341	0.0745887	0.940542	1	no
CUFF.11329	Lambs	Adults	NOTEST	0.0328081	0.269511	3.03822	-1.9526	0.0508672	1	no
CUFF.1133	Lambs	Adults	NOTEST	0.358053	0.269653	-0.409071	0.124534	0.900893	1	no
CUFF.11330	Lambs	Adults	NOTEST	0.053016	0.239531	2.17571	-0.792856	0.427862	1	no
CUFF.11331	Lambs	Adults	NOTEST	0	0.234241	1.79769e+308	1.79769e+308	0.194823	1	no
CUFF.11332	Lambs	Adults	NOTEST	0.147796	0.216473	0.55058	-0.220746	0.82529	1	no
CUFF.11333	Lambs	Adults	OK	0.103129	0.499715	2.27666	-0.77524	0.438198	0.999992	no
CUFF.11334	Lambs	Adults	NOTEST	0.132838	0.359631	1.43685	-0.736907	0.461179	1	no
CUFF.11335	Lambs	Adults	NOTEST	0.0939476	0.198168	1.07679	-0.828263	0.407521	1	no
CUFF.11336	Lambs	Adults	OK	2.04265	2.51081	0.297708	-0.442978	0.657782	0.999992	no
CUFF.11337	Lambs	Adults	NOTEST	0.201153	0.321229	0.675307	-0.414372	0.678601	1	no
CUFF.1134	Lambs	Adults	NOTEST	0.355811	0.380609	0.0971976	-0.0270768	0.978398	1	no
CUFF.11340	Lambs	Adults	OK	7.2178	6.05829	-0.252647	0.532112	0.594648	0.999992	no
CUFF.11341	Lambs	Adults	NOTEST	0.155471	0.0939386	-0.726852	0.489931	0.624183	1	no
CUFF.11342	Lambs	Adults	NOTEST	0.107994	0.112675	0.061213	-0.0432358	0.965514	1	no
CUFF.11343	Lambs	Adults	NOTEST	0.139916	0.173464	0.310072	-0.221467	0.824728	1	no
CUFF.11344	Lambs	Adults	OK	2.54332	1.70166	-0.579767	0.955887	0.339129	0.999992	no
CUFF.11345	Lambs	Adults	NOTEST	0.0963731	0.137918	0.517112	-0.354139	0.723235	1	no
CUFF.11346	Lambs	Adults	OK	3.44815	2.64529	-0.382394	0.559447	0.575857	0.999992	no
CUFF.11347	Lambs	Adults	OK	2.09932	1.25102	-0.74682	1.12758	0.259496	0.999992	no
CUFF.11348	Lambs	Adults	OK	0.753318	0.570794	-0.400288	0.558034	0.576821	0.999992	no
CUFF.11349	Lambs	Adults	NOTEST	0.210548	0.158206	-0.412341	0.367415	0.713309	1	no
CUFF.1135	Lambs	Adults	OK	36.8756	28.5325	-0.37006	0.778166	0.436471	0.999992	no
CUFF.11350	Lambs	Adults	NOTEST	0.241793	0.207367	-0.221582	0.23349	0.815381	1	no
CUFF.11351	Lambs	Adults	NOTEST	0.0287566	0.270189	3.232	-1.44494	0.148474	1	no
CUFF.11352	Lambs	Adults	NOTEST	0.0772311	0.192307	1.31615	-1.24753	0.212202	1	no
CUFF.11353	Lambs	Adults	NOTEST	0.0835274	0.246295	1.56006	-0.986357	0.323958	1	no
CUFF.11354	Lambs	Adults	NOTEST	0.298275	0.226653	-0.396158	0.289657	0.772079	1	no
CUFF.11355	Lambs	Adults	OK	3.6422	3.02215	-0.269235	0.488253	0.625371	0.999992	no
CUFF.11356	Lambs	Adults	NOTEST	0.310383	0.0809498	-1.93895	1.07732	0.281338	1	no
CUFF.11357	Lambs	Adults	NOTEST	0.262461	0.303941	0.211689	-0.138904	0.889526	1	no
CUFF.11358	Lambs	Adults	OK	3.0964	2.65401	-0.222419	0.419197	0.675072	0.999992	no
CUFF.11359	Lambs	Adults	OK	1.74877	1.33308	-0.39158	0.781472	0.434525	0.999992	no
CUFF.1136	Lambs	Adults	OK	1.30174	1.25072	-0.0576842	0.0372917	0.970252	0.999992	no
CUFF.11360	Lambs	Adults	NOTEST	0.297269	0.125595	-1.243	0.223316	0.82329	1	no
CUFF.11362	Lambs	Adults	NOTEST	0.22651	0.249674	0.140467	-0.0358008	0.971441	1	no
CUFF.11363	Lambs	Adults	OK	3.20978	2.59795	-0.305104	0.423776	0.671729	0.999992	no
CUFF.11364	Lambs	Adults	NOTEST	0.190543	0.272724	0.517327	-0.0840717	0.932999	1	no
CUFF.11365	Lambs	Adults	OK	18.9736	14.5145	-0.3865	0.87008	0.384257	0.999992	no
CUFF.11366	Lambs	Adults	OK	0.550456	0.773351	0.490496	-0.121966	0.902926	0.999992	no
CUFF.11367	Lambs	Adults	OK	21.7412	23.7615	0.128194	-0.249929	0.802642	0.999992	no
CUFF.11368	Lambs	Adults	NOTEST	0.382604	0.330639	-0.210596	0.0575422	0.954113	1	no
CUFF.1137	Lambs	Adults	OK	0.639474	1.3029	1.02677	-1.45042	0.146941	0.999992	no
CUFF.11370	Lambs	Adults	OK	0.420455	0.177481	-1.24429	0.298304	0.765471	0.999992	no
CUFF.11371	Lambs	Adults	NOTEST	0.311206	0.279576	-0.154628	0.0223879	0.982139	1	no
CUFF.1138	Lambs	Adults	OK	11.4332	10.3541	-0.143021	0.300457	0.763829	0.999992	no
CUFF.11383	Lambs	Adults	OK	187.089	149.003	-0.328387	0.629188	0.529226	0.999992	no
CUFF.11386	Lambs	Adults	NOTEST	0.232937	0.21215	-0.134854	0.114079	0.909175	1	no
CUFF.11388	Lambs	Adults	NOTEST	0.235579	0.339287	0.526293	-0.487229	0.626096	1	no
CUFF.11389	Lambs	Adults	OK	0.449308	0.199829	-1.16894	0.731588	0.46442	0.999992	no
CUFF.1139	Lambs	Adults	OK	144.474	144.15	-0.00323598	0.00264768	0.997887	0.999992	no
CUFF.11390	Lambs	Adults	OK	211.06	142.717	-0.564498	0.780264	0.435236	0.999992	no
CUFF.11391	Lambs	Adults	OK	0.415439	0.167464	-1.31079	1.0381	0.299222	0.999992	no
CUFF.11392	Lambs	Adults	NOTEST	0.328446	0.165361	-0.990041	0.986939	0.323672	1	no
CUFF.11393	Lambs	Adults	NOTEST	0.11802	0.114477	-0.0439715	0.0283097	0.977415	1	no
CUFF.11394	Lambs	Adults	OK	32.0312	26.6665	-0.264451	0.300218	0.764011	0.999992	no
CUFF.11395	Lambs	Adults	OK	0.657979	0.191051	-1.78409	1.1667	0.24333	0.999992	no
CUFF.11396	Lambs	Adults	OK	0.461956	0.120769	-1.93551	1.12815	0.259255	0.999992	no
CUFF.11397	Lambs	Adults	NOTEST	0.0746595	0.11814	0.662094	-0.442358	0.65823	1	no
CUFF.11399	Lambs	Adults	OK	13.0847	13.0249	-0.00660672	0.0125463	0.98999	0.999992	no
CUFF.114	Lambs	Adults	OK	0.0868797	0.42894	2.30369	-1.32316	0.185781	0.999992	no
CUFF.1140	Lambs	Adults	OK	3.84732	5.24257	0.44642	-0.486826	0.626382	0.999992	no
CUFF.11401	Lambs	Adults	OK	32.1962	32.1026	-0.00419981	0.00625619	0.995008	0.999992	no
CUFF.11403	Lambs	Adults	NOTEST	0.073064	0.181172	1.31013	-0.807193	0.419555	1	no
CUFF.11404	Lambs	Adults	NOTEST	0.146671	0.148021	0.0132236	-0.0106262	0.991522	1	no
CUFF.11405	Lambs	Adults	NOTEST	0.147577	0.0605049	-1.28634	0.960258	0.336925	1	no
CUFF.11406	Lambs	Adults	OK	11.2952	10.5242	-0.101994	0.190448	0.848958	0.999992	no
CUFF.11407	Lambs	Adults	OK	4.8394	2.55209	-0.923149	0.185615	0.852747	0.999992	no
CUFF.11408	Lambs	Adults	OK	7.58091	6.86717	-0.142654	0.284941	0.775689	0.999992	no
CUFF.11409	Lambs	Adults	OK	2.51863	2.17539	-0.21137	0.23991	0.8104	0.999992	no
CUFF.1141	Lambs	Adults	OK	12.763	5.98304	-1.09301	0.784523	0.432733	0.999992	no
CUFF.11410	Lambs	Adults	OK	1.74215	1.0686	-0.705143	0.812884	0.416285	0.999992	no
CUFF.11411	Lambs	Adults	NOTEST	0.18745	0.280389	0.580928	-0.621927	0.53399	1	no
CUFF.11412	Lambs	Adults	NOTEST	0.16058	0.27784	0.790958	-0.613204	0.539742	1	no
CUFF.11413	Lambs	Adults	NOTEST	0.231967	0.137559	-0.753865	0.490632	0.623687	1	no
CUFF.11414	Lambs	Adults	NOTEST	0.242429	0.399833	0.721832	-0.427621	0.668927	1	no
CUFF.11415	Lambs	Adults	OK	9.04309	7.96549	-0.183053	0.353636	0.723612	0.999992	no
CUFF.11416	Lambs	Adults	OK	1.53538	0.922853	-0.734423	0.250055	0.802545	0.999992	no
CUFF.11417	Lambs	Adults	OK	17.4697	28.1706	0.689334	-0.928656	0.353067	0.999992	no
CUFF.11418	Lambs	Adults	OK	1.92814	1.19765	-0.687001	0.168426	0.866248	0.999992	no
CUFF.11419	Lambs	Adults	OK	3.0211	2.05389	-0.556716	0.104932	0.91643	0.999992	no
CUFF.1142	Lambs	Adults	OK	1.04343	3.2809	1.65276	-1.68064	0.0928331	0.999992	no
CUFF.11420	Lambs	Adults	OK	2.44536	1.76419	-0.471042	0.0817821	0.93482	0.999992	no
CUFF.11421	Lambs	Adults	OK	1.13264	3.93127	1.79531	-1.97056	0.0487739	0.999992	no
CUFF.11422	Lambs	Adults	OK	1.07954	0.923703	-0.224913	0.188046	0.85084	0.999992	no
CUFF.11423	Lambs	Adults	OK	9.95134	8.17003	-0.284549	0.535477	0.59232	0.999992	no
CUFF.11424	Lambs	Adults	NOTEST	0.0277161	0.164762	2.57158	-1.61657	0.10597	1	no
CUFF.11425	Lambs	Adults	OK	0.0883224	0.468231	2.40637	-1.85289	0.0638984	0.999992	no
CUFF.11426	Lambs	Adults	OK	0.885089	10.6248	3.58547	-4.09827	4.16247e-05	0.0204922	yes
CUFF.11427	Lambs	Adults	OK	36.1886	33.3315	-0.118651	0.215702	0.82922	0.999992	no
CUFF.1143	Lambs	Adults	NOTEST	0.0719661	0.235375	1.70957	-1.39723	0.162343	1	no
CUFF.11430	Lambs	Adults	OK	0.546854	0.900693	0.71988	-0.919357	0.357909	0.999992	no
CUFF.11431	Lambs	Adults	OK	1.03456	1.67285	0.693289	-1.05466	0.291581	0.999992	no
CUFF.11432	Lambs	Adults	OK	0.257293	0.658712	1.35623	-0.334598	0.737928	0.999992	no
CUFF.11433	Lambs	Adults	OK	3.14492	2.35543	-0.417032	0.693927	0.487728	0.999992	no
CUFF.11434	Lambs	Adults	OK	0.442066	0.435598	-0.0212646	0.0202494	0.983844	0.999992	no
CUFF.11435	Lambs	Adults	OK	0.125082	0.486299	1.95897	-1.39497	0.163024	0.999992	no
CUFF.11436	Lambs	Adults	NOTEST	0.266852	0.267548	0.00375708	-0.0034673	0.997234	1	no
CUFF.11437	Lambs	Adults	NOTEST	0.0496989	0.0581121	0.225624	-0.0697642	0.944381	1	no
CUFF.11438	Lambs	Adults	OK	22.828	22.6349	-0.0122556	0.0204424	0.98369	0.999992	no
CUFF.11439	Lambs	Adults	OK	0.389639	0.235133	-0.728658	0.691483	0.489262	0.999992	no
CUFF.1144	Lambs	Adults	NOTEST	0.241369	0.211967	-0.187401	0.187686	0.851123	1	no
CUFF.11440	Lambs	Adults	OK	6.01464	5.42394	-0.149137	0.0908957	0.927575	0.999992	no
CUFF.11441	Lambs	Adults	NOTEST	0.259926	0.318594	0.293621	-0.121088	0.903621	1	no
CUFF.11447	Lambs	Adults	OK	2446.16	795.215	-1.6211	1.20283	0.229042	0.999992	no
CUFF.11448	Lambs	Adults	OK	38742.5	33233.9	-0.221259	0.115646	0.907933	0.999992	no
CUFF.11449	Lambs	Adults	NOTEST	0.154111	0.174245	0.177146	-0.125549	0.900089	1	no
CUFF.1145	Lambs	Adults	NOTEST	0.1092	0.204243	0.903317	-0.579655	0.562147	1	no
CUFF.11450	Lambs	Adults	NOTEST	0.14524	0.258331	0.830783	-0.602481	0.546854	1	no
CUFF.11451	Lambs	Adults	OK	33.7539	38.4064	0.18629	-0.141385	0.887566	0.999992	no
CUFF.11452	Lambs	Adults	OK	2.45887	3.40917	0.471426	-0.338685	0.734847	0.999992	no
CUFF.11453	Lambs	Adults	OK	35.403	34.9085	-0.0202933	0.0358794	0.971379	0.999992	no
CUFF.11454	Lambs	Adults	OK	4.89533	7.86785	0.684565	-0.338206	0.735208	0.999992	no
CUFF.11455	Lambs	Adults	OK	4.57354	7.93465	0.794854	-0.404058	0.68617	0.999992	no
CUFF.11456	Lambs	Adults	OK	5.21925	7.364	0.496649	-0.339414	0.734298	0.999992	no
CUFF.11457	Lambs	Adults	OK	8.74964	14.4464	0.723413	-0.0808489	0.935562	0.999992	no
CUFF.11459	Lambs	Adults	OK	5.3756	6.72281	0.322639	-0.258539	0.795991	0.999992	no
CUFF.1146	Lambs	Adults	NOTEST	0.334804	0.135903	-1.30074	0.874023	0.382106	1	no
CUFF.11463	Lambs	Adults	OK	2026.07	10245.3	2.33821	-0.168007	0.866578	0.999992	no
CUFF.11464	Lambs	Adults	OK	0.166922	0.411994	1.30345	-0.871453	0.383507	0.999992	no
CUFF.11465	Lambs	Adults	OK	2.3329	2.25691	-0.0477762	0.0542699	0.95672	0.999992	no
CUFF.11466	Lambs	Adults	NOTEST	0.338152	0.385599	0.189428	-0.248005	0.804131	1	no
CUFF.11467	Lambs	Adults	NOTEST	0.103666	0.104006	0.00473152	-0.00373834	0.997017	1	no
CUFF.11468	Lambs	Adults	NOTEST	0.0370801	0.205305	2.46906	-1.29119	0.196637	1	no
CUFF.11469	Lambs	Adults	OK	0.28773	0.531537	0.885456	-0.431645	0.666	0.999992	no
CUFF.1147	Lambs	Adults	OK	7.32633	8.00899	0.128529	-0.202386	0.839615	0.999992	no
CUFF.11470	Lambs	Adults	OK	8.5599	6.44422	-0.40959	0.620271	0.535079	0.999992	no
CUFF.11471	Lambs	Adults	OK	18.8607	12.1917	-0.629487	0.849742	0.395468	0.999992	no
CUFF.11472	Lambs	Adults	OK	11.8574	10.7458	-0.142025	0.151663	0.879453	0.999992	no
CUFF.11473	Lambs	Adults	NOTEST	0.165724	0.247449	0.578352	-0.496843	0.6193	1	no
CUFF.11474	Lambs	Adults	OK	13.9403	15.7183	0.173191	-0.378947	0.704727	0.999992	no
CUFF.11475	Lambs	Adults	OK	0.715709	0.742157	0.0523503	-0.07659	0.93895	0.999992	no
CUFF.11476	Lambs	Adults	OK	7.96723	8.89266	0.158535	-0.202658	0.839403	0.999992	no
CUFF.11477	Lambs	Adults	OK	0.404066	0.240489	-0.748617	0.517802	0.604596	0.999992	no
CUFF.11478	Lambs	Adults	NOTEST	0.081641	0.125159	0.616393	-0.494162	0.621192	1	no
CUFF.11479	Lambs	Adults	NOTEST	0.160193	0.148723	-0.10718	0.0738599	0.941122	1	no
CUFF.1148	Lambs	Adults	OK	40.4398	36.8795	-0.132955	0.223373	0.823245	0.999992	no
CUFF.11480	Lambs	Adults	NOTEST	0.0961661	0.11663	0.278335	-0.216562	0.82855	1	no
CUFF.11481	Lambs	Adults	NOTEST	0.0382878	0.266331	2.79826	-1.57952	0.114216	1	no
CUFF.11482	Lambs	Adults	OK	15.1322	18.5959	0.297362	-0.552279	0.580757	0.999992	no
CUFF.11483	Lambs	Adults	OK	62.9824	52.6228	-0.25926	0.583809	0.559349	0.999992	no
CUFF.11485	Lambs	Adults	NOTEST	0.168938	0.146278	-0.207782	0.155752	0.876229	1	no
CUFF.11486	Lambs	Adults	NOTEST	0.161821	0.105775	-0.6134	0.238919	0.811169	1	no
CUFF.11487	Lambs	Adults	OK	1.36396	1.1778	-0.211706	0.270651	0.78666	0.999992	no
CUFF.11488	Lambs	Adults	NOTEST	0.375709	0.378699	0.0114359	-0.00288316	0.9977	1	no
CUFF.11489	Lambs	Adults	OK	1426.87	1216.19	-0.230489	0.446215	0.655442	0.999992	no
CUFF.1149	Lambs	Adults	OK	9.70034	9.8178	0.0173652	-0.0363014	0.971042	0.999992	no
CUFF.11490	Lambs	Adults	NOTEST	0.0384431	0.171556	2.15788	-1.2093	0.226546	1	no
CUFF.11491	Lambs	Adults	OK	0.624433	0.705386	0.175866	-0.231679	0.816787	0.999992	no
CUFF.11492	Lambs	Adults	OK	0.550483	0.57589	0.0650971	-0.0497103	0.960353	0.999992	no
CUFF.11493	Lambs	Adults	OK	1.39358	2.37771	0.770775	-0.623199	0.533153	0.999992	no
CUFF.11494	Lambs	Adults	OK	0.542005	0.337678	-0.682658	0.504817	0.613687	0.999992	no
CUFF.11495	Lambs	Adults	OK	21.8831	23.3147	0.091427	-0.188663	0.850357	0.999992	no
CUFF.11496	Lambs	Adults	OK	0.754641	0.528164	-0.514805	0.701219	0.483166	0.999992	no
CUFF.11497	Lambs	Adults	NOTEST	0.206922	0.225946	0.126892	-0.0753616	0.939927	1	no
CUFF.11498	Lambs	Adults	OK	0.504293	0.147356	-1.77496	1.04923	0.294072	0.999992	no
CUFF.11499	Lambs	Adults	OK	0.697041	0.386059	-0.852421	0.867004	0.38594	0.999992	no
CUFF.115	Lambs	Adults	OK	48.3175	39.2167	-0.301079	0.407037	0.68398	0.999992	no
CUFF.1150	Lambs	Adults	OK	5.70526	5.32568	-0.0993269	0.116718	0.907084	0.999992	no
CUFF.11500	Lambs	Adults	OK	1.77445	4.40867	1.31297	-1.02626	0.30477	0.999992	no
CUFF.11501	Lambs	Adults	OK	54.7469	87.792	0.681311	-0.662013	0.507963	0.999992	no
CUFF.11502	Lambs	Adults	OK	3.51226	3.82557	0.123275	-0.257524	0.796775	0.999992	no
CUFF.11508	Lambs	Adults	OK	1.75255	2.04341	0.221519	-0.323234	0.746518	0.999992	no
CUFF.11509	Lambs	Adults	OK	1.3262	0.653142	-1.02183	1.1133	0.265582	0.999992	no
CUFF.1151	Lambs	Adults	OK	0.95801	1.10304	0.203375	-0.0835388	0.933423	0.999992	no
CUFF.11510	Lambs	Adults	OK	19.9838	14.8711	-0.426326	0.822631	0.410718	0.999992	no
CUFF.11511	Lambs	Adults	OK	713.853	746.586	0.0646819	-0.0573637	0.954256	0.999992	no
CUFF.11512	Lambs	Adults	NOTEST	0.168993	0.244617	0.533561	-0.568964	0.569381	1	no
CUFF.11513	Lambs	Adults	NOTEST	0.153921	0.214213	0.476863	-0.350274	0.726133	1	no
CUFF.11514	Lambs	Adults	OK	10.6326	14.7985	0.476959	-1.04263	0.297121	0.999992	no
CUFF.11515	Lambs	Adults	OK	18.292	15.9822	-0.194741	0.0167694	0.986621	0.999992	no
CUFF.11516	Lambs	Adults	NOTEST	0.383234	0.210512	-0.864319	0.671175	0.502109	1	no
CUFF.11517	Lambs	Adults	NOTEST	0.383204	0.18861	-1.02271	0.800957	0.423157	1	no
CUFF.11518	Lambs	Adults	NOTEST	0.252028	0.109095	-1.208	0.745728	0.455832	1	no
CUFF.11519	Lambs	Adults	OK	0.552784	0.488029	-0.179749	0.243057	0.807961	0.999992	no
CUFF.1152	Lambs	Adults	OK	9.91386	7.9617	-0.316372	0.515645	0.606102	0.999992	no
CUFF.11520	Lambs	Adults	NOTEST	0.18913	0.209869	0.15011	-0.160018	0.872867	1	no
CUFF.11521	Lambs	Adults	NOTEST	0.184604	0.0955764	-0.949708	0.521305	0.602154	1	no
CUFF.11522	Lambs	Adults	OK	2.4733	1.18684	-1.05931	0.803041	0.421951	0.999992	no
CUFF.11523	Lambs	Adults	OK	0.636944	0.598684	-0.0893712	0.034008	0.972871	0.999992	no
CUFF.11524	Lambs	Adults	OK	0.345152	0.42404	0.296968	-0.136495	0.89143	0.999992	no
CUFF.11525	Lambs	Adults	OK	0.657692	0.93028	0.500252	-0.75663	0.449271	0.999992	no
CUFF.11526	Lambs	Adults	NOTEST	0.187644	0.0998859	-0.909642	0.767445	0.442817	1	no
CUFF.11527	Lambs	Adults	NOTEST	0.141924	0.0599202	-1.244	0.78558	0.432113	1	no
CUFF.11528	Lambs	Adults	OK	21.1937	15.7346	-0.429693	0.92617	0.354358	0.999992	no
CUFF.11529	Lambs	Adults	OK	6.78374	7.85123	0.210837	-0.432634	0.66528	0.999992	no
CUFF.1153	Lambs	Adults	OK	32.9901	28.4603	-0.21308	0.327583	0.743227	0.999992	no
CUFF.11530	Lambs	Adults	OK	22.8813	18.4025	-0.314264	0.711185	0.47697	0.999992	no
CUFF.11532	Lambs	Adults	OK	5.60093	4.21205	-0.411143	0.71191	0.476521	0.999992	no
CUFF.11533	Lambs	Adults	NOTEST	0.260542	0.2708	0.0557069	-0.032243	0.974278	1	no
CUFF.11534	Lambs	Adults	OK	1.31418	0.549519	-1.25792	1.46666	0.142469	0.999992	no
CUFF.11535	Lambs	Adults	OK	3.96608	2.982	-0.411435	0.625262	0.531799	0.999992	no
CUFF.11536	Lambs	Adults	NOTEST	0.176954	0.144219	-0.295115	0.242843	0.808127	1	no
CUFF.11537	Lambs	Adults	NOTEST	0.0623982	0.235724	1.91752	-1.32986	0.183565	1	no
CUFF.11538	Lambs	Adults	NOTEST	0.0971906	0.125266	0.366103	-0.286379	0.774588	1	no
CUFF.1154	Lambs	Adults	OK	6.67932	7.81663	0.226846	-0.403942	0.686256	0.999992	no
CUFF.11543	Lambs	Adults	OK	10.5614	9.33503	-0.178068	0.365224	0.714944	0.999992	no
CUFF.11545	Lambs	Adults	NOTEST	0.175428	0.145468	-0.270172	0.183828	0.854148	1	no
CUFF.1155	Lambs	Adults	OK	0.976396	0.98632	0.0145883	-0.00281372	0.997755	0.999992	no
CUFF.11550	Lambs	Adults	NOTEST	0.0490196	0.288258	2.55593	-1.4677	0.142185	1	no
CUFF.11555	Lambs	Adults	NOTEST	0.102864	0.194311	0.917625	-0.711741	0.476625	1	no
CUFF.11556	Lambs	Adults	NOTEST	0.256135	0.162867	-0.653206	0.516797	0.605298	1	no
CUFF.11557	Lambs	Adults	NOTEST	0.112192	0.117059	0.061269	-0.0432754	0.965482	1	no
CUFF.11558	Lambs	Adults	NOTEST	0.352987	0.235365	-0.584715	0.728258	0.466456	1	no
CUFF.11559	Lambs	Adults	OK	0.60297	0.379497	-0.667998	0.649633	0.515929	0.999992	no
CUFF.1156	Lambs	Adults	OK	18.0525	16.313	-0.146175	0.27078	0.78656	0.999992	no
CUFF.11560	Lambs	Adults	OK	0.161997	1.94236	3.58377	-2.1369	0.0326065	0.999992	no
CUFF.11561	Lambs	Adults	NOTEST	0.173443	0.0377783	-2.19883	1.16856	0.242583	1	no
CUFF.11562	Lambs	Adults	NOTEST	0.213859	0.0948865	-1.17239	0.775878	0.437821	1	no
CUFF.11563	Lambs	Adults	OK	42.5212	40.9051	-0.055904	0.0560278	0.95532	0.999992	no
CUFF.11564	Lambs	Adults	OK	10.7642	10.0271	-0.102338	0.191944	0.847786	0.999992	no
CUFF.11565	Lambs	Adults	OK	0.414226	0.182433	-1.18305	0.784072	0.432998	0.999992	no
CUFF.11566	Lambs	Adults	NOTEST	0.159842	0.0943452	-0.760623	0.518244	0.604288	1	no
CUFF.11567	Lambs	Adults	NOTEST	0.143371	0.0685681	-1.06414	0.736302	0.461547	1	no
CUFF.11568	Lambs	Adults	OK	16.0567	15.2117	-0.0779996	0.16096	0.872125	0.999992	no
CUFF.11569	Lambs	Adults	NOTEST	0.16755	0.192951	0.203642	-0.206705	0.836241	1	no
CUFF.1157	Lambs	Adults	NOTEST	0.188772	0.252786	0.421276	-0.290763	0.771233	1	no
CUFF.11570	Lambs	Adults	NOTEST	0.172753	0.116492	-0.568476	0.429331	0.667683	1	no
CUFF.11571	Lambs	Adults	NOTEST	0.157705	0.125375	-0.330974	0.265209	0.790849	1	no
CUFF.11572	Lambs	Adults	OK	9.89389	8.64681	-0.194371	0.403723	0.686416	0.999992	no
CUFF.11575	Lambs	Adults	OK	12.3037	11.0352	-0.156972	0.323752	0.746126	0.999992	no
CUFF.11576	Lambs	Adults	OK	10.9608	9.40725	-0.220508	0.467769	0.639949	0.999992	no
CUFF.11577	Lambs	Adults	OK	0.745146	0.844946	0.181335	-0.242731	0.808214	0.999992	no
CUFF.11578	Lambs	Adults	OK	18.1306	18.3573	0.0179242	-0.0304529	0.975706	0.999992	no
CUFF.11579	Lambs	Adults	OK	12.1344	9.416	-0.365918	0.800753	0.423275	0.999992	no
CUFF.1158	Lambs	Adults	OK	4.29403	5.03174	0.228726	-0.390363	0.696268	0.999992	no
CUFF.11580	Lambs	Adults	OK	2.87774	3.16477	0.137166	-0.0370102	0.970477	0.999992	no
CUFF.11581	Lambs	Adults	OK	2.76239	3.6057	0.384364	-0.0927155	0.92613	0.999992	no
CUFF.11582	Lambs	Adults	OK	5.38176	4.95917	-0.11798	0.178436	0.858381	0.999992	no
CUFF.11583	Lambs	Adults	OK	0.776203	1.72012	1.148	-0.18261	0.855104	0.999992	no
CUFF.11584	Lambs	Adults	OK	1.20275	1.90429	0.662916	-0.478017	0.632638	0.999992	no
CUFF.11586	Lambs	Adults	OK	0.406949	0.55724	0.453451	-0.471834	0.637045	0.999992	no
CUFF.11587	Lambs	Adults	NOTEST	0.0828535	0.180898	1.12655	-0.627342	0.530435	1	no
CUFF.11588	Lambs	Adults	NOTEST	0.084844	0.221297	1.3831	-1.32836	0.184058	1	no
CUFF.11589	Lambs	Adults	NOTEST	0.103959	0.29485	1.50396	-1.3777	0.168297	1	no
CUFF.1159	Lambs	Adults	OK	1.08511	0.727622	-0.576575	0.266877	0.789564	0.999992	no
CUFF.11590	Lambs	Adults	NOTEST	0.0896826	0.315939	1.81675	-1.44025	0.149797	1	no
CUFF.11591	Lambs	Adults	NOTEST	0.182654	0.121437	-0.588901	0.379827	0.704074	1	no
CUFF.11592	Lambs	Adults	NOTEST	0.166416	0.0744855	-1.15977	0.786455	0.431601	1	no
CUFF.11593	Lambs	Adults	NOTEST	0.104163	0.137999	0.405818	-0.26943	0.787599	1	no
CUFF.11594	Lambs	Adults	OK	37.3272	33.3292	-0.16344	0.368843	0.712245	0.999992	no
CUFF.11595	Lambs	Adults	OK	3.56994	2.61487	-0.449164	0.790386	0.429302	0.999992	no
CUFF.11596	Lambs	Adults	OK	0.809121	0.818735	0.017042	-0.00410042	0.996728	0.999992	no
CUFF.11597	Lambs	Adults	OK	0.849282	1.03085	0.279525	-0.0649016	0.948252	0.999992	no
CUFF.11598	Lambs	Adults	OK	0.528712	0.601173	0.185298	-0.0488443	0.961043	0.999992	no
CUFF.11599	Lambs	Adults	OK	0.695545	0.769794	0.146329	-0.0467778	0.96269	0.999992	no
CUFF.116	Lambs	Adults	OK	414.211	337.022	-0.297525	0.511949	0.608687	0.999992	no
CUFF.1160	Lambs	Adults	OK	1.00516	0.633359	-0.66633	0.1525	0.878793	0.999992	no
CUFF.11600	Lambs	Adults	NOTEST	0.0975057	0.163492	0.745662	-0.555018	0.578882	1	no
CUFF.11601	Lambs	Adults	NOTEST	0.107908	0.276791	1.35899	-0.880906	0.378369	1	no
CUFF.11602	Lambs	Adults	NOTEST	0.0683561	0.132117	0.95068	-0.456286	0.648185	1	no
CUFF.11603	Lambs	Adults	OK	0.402825	0.194437	-1.05085	0.341704	0.732574	0.999992	no
CUFF.11604	Lambs	Adults	OK	0.534919	0.458681	-0.22183	0.0718612	0.942712	0.999992	no
CUFF.11605	Lambs	Adults	NOTEST	0.311211	0.22113	-0.493003	0.504977	0.613575	1	no
CUFF.11606	Lambs	Adults	NOTEST	0.177001	0.15553	-0.18657	0.171271	0.86401	1	no
CUFF.11607	Lambs	Adults	NOTEST	0.291459	0.179273	-0.701134	0.312046	0.755006	1	no
CUFF.11608	Lambs	Adults	NOTEST	0.186591	0.279822	0.584633	-0.182212	0.855416	1	no
CUFF.11609	Lambs	Adults	NOTEST	0.284783	0.313585	0.138991	-0.139008	0.889443	1	no
CUFF.1161	Lambs	Adults	OK	8.66765	8.85615	0.0310387	-0.0621474	0.950445	0.999992	no
CUFF.11610	Lambs	Adults	OK	0.467856	0.0752624	-2.63606	0.635991	0.524782	0.999992	no
CUFF.11611	Lambs	Adults	NOTEST	0.37983	0.253155	-0.585334	0.506929	0.612205	1	no
CUFF.11612	Lambs	Adults	NOTEST	0.155645	0.162142	0.0589965	-0.042486	0.966111	1	no
CUFF.11613	Lambs	Adults	NOTEST	0.188746	0.163271	-0.20918	0.145708	0.884152	1	no
CUFF.11614	Lambs	Adults	NOTEST	0.26435	0.145964	-0.856843	0.809235	0.41838	1	no
CUFF.11615	Lambs	Adults	NOTEST	0.225176	0.12566	-0.841525	0.563911	0.572815	1	no
CUFF.11616	Lambs	Adults	NOTEST	0.324698	0.150768	-1.10677	0.674849	0.499772	1	no
CUFF.11617	Lambs	Adults	NOTEST	0.173303	0.187642	0.114685	-0.0758283	0.939556	1	no
CUFF.11618	Lambs	Adults	NOTEST	0.1527	0.129569	-0.23698	0.167496	0.86698	1	no
CUFF.11619	Lambs	Adults	NOTEST	0.169428	0.0972405	-0.80104	0.535732	0.592144	1	no
CUFF.1162	Lambs	Adults	OK	47.1513	63.641	0.43266	-0.601566	0.547463	0.999992	no
CUFF.11620	Lambs	Adults	NOTEST	0.177573	0.0833981	-1.09033	0.80899	0.418521	1	no
CUFF.11621	Lambs	Adults	NOTEST	0.109515	0.105843	-0.0492005	0.0393594	0.968604	1	no
CUFF.11622	Lambs	Adults	NOTEST	0.238266	0.121646	-0.969882	0.648888	0.516411	1	no
CUFF.11623	Lambs	Adults	NOTEST	0.119235	0.0934362	-0.351756	0.254446	0.799151	1	no
CUFF.11624	Lambs	Adults	OK	1.40273	1.65874	0.241858	-0.106569	0.915131	0.999992	no
CUFF.11625	Lambs	Adults	NOTEST	0.24011	0.169944	-0.498632	0.565075	0.572023	1	no
CUFF.11626	Lambs	Adults	NOTEST	0.19448	0.115862	-0.747214	0.588548	0.556165	1	no
CUFF.11627	Lambs	Adults	NOTEST	0.318009	0.194549	-0.708933	0.532073	0.594675	1	no
CUFF.11628	Lambs	Adults	OK	0.892055	0.177874	-2.32628	1.37282	0.169807	0.999992	no
CUFF.11629	Lambs	Adults	OK	0.158015	0.480337	1.60399	-0.223563	0.823098	0.999992	no
CUFF.1163	Lambs	Adults	NOTEST	0.30011	0.323409	0.107869	-0.0755086	0.93981	1	no
CUFF.11630	Lambs	Adults	NOTEST	0.173143	0.11091	-0.642573	0.458623	0.646505	1	no
CUFF.11631	Lambs	Adults	NOTEST	0.120487	0.116873	-0.0439421	0.0282909	0.97743	1	no
CUFF.11632	Lambs	Adults	NOTEST	0.0860155	0.186088	1.11332	-0.802226	0.422422	1	no
CUFF.11633	Lambs	Adults	OK	0.643629	0.740678	0.202617	-0.273163	0.784728	0.999992	no
CUFF.11634	Lambs	Adults	OK	7.23459	8.01538	0.14786	-0.26656	0.789808	0.999992	no
CUFF.11635	Lambs	Adults	OK	4.38123	5.63223	0.36237	-0.549761	0.582483	0.999992	no
CUFF.11636	Lambs	Adults	OK	2.93432	3.68218	0.327534	-0.290579	0.771374	0.999992	no
CUFF.11637	Lambs	Adults	OK	1.62707	1.33677	-0.283531	0.0423434	0.966225	0.999992	no
CUFF.11638	Lambs	Adults	OK	2.25695	1.42784	-0.660544	0.0615702	0.950905	0.999992	no
CUFF.11639	Lambs	Adults	OK	1.39456	4.0195	1.52721	-1.15159	0.249491	0.999992	no
CUFF.1164	Lambs	Adults	NOTEST	0.32578	0.278741	-0.224971	0.184359	0.853731	1	no
CUFF.11640	Lambs	Adults	OK	0.371672	4.73522	3.67133	-0.22674	0.820626	0.999992	no
CUFF.11641	Lambs	Adults	OK	0.678377	1.17823	0.796465	-0.213296	0.831096	0.999992	no
CUFF.11642	Lambs	Adults	OK	1.01421	0.864555	-0.230323	0.0330431	0.97364	0.999992	no
CUFF.11643	Lambs	Adults	OK	0.608017	1.1849	0.962588	-0.197749	0.843241	0.999992	no
CUFF.11644	Lambs	Adults	OK	0.672914	1.28711	0.935636	-0.261372	0.793806	0.999992	no
CUFF.11645	Lambs	Adults	OK	0.685095	1.41528	1.04671	-0.265554	0.790582	0.999992	no
CUFF.11646	Lambs	Adults	OK	0.775373	1.67334	1.10977	-0.239937	0.810379	0.999992	no
CUFF.11647	Lambs	Adults	OK	1.02446	1.66219	0.698229	-0.249174	0.803226	0.999992	no
CUFF.11648	Lambs	Adults	OK	1.19347	1.02785	-0.215529	0.0274845	0.978073	0.999992	no
CUFF.11649	Lambs	Adults	NOTEST	0.227442	0.161212	-0.496534	0.529429	0.596508	1	no
CUFF.1165	Lambs	Adults	NOTEST	0.342167	0.193448	-0.822754	0.642574	0.520501	1	no
CUFF.11650	Lambs	Adults	NOTEST	0.312091	0.187224	-0.737199	0.731603	0.464411	1	no
CUFF.11651	Lambs	Adults	NOTEST	0.13661	0.228897	0.744633	-0.598342	0.549612	1	no
CUFF.11652	Lambs	Adults	OK	5.78839	6.66291	0.20299	-0.406986	0.684018	0.999992	no
CUFF.11653	Lambs	Adults	OK	43.5567	49.7197	0.190922	-0.422088	0.67296	0.999992	no
CUFF.11654	Lambs	Adults	OK	0.465066	0.434459	-0.0982173	0.144539	0.885075	0.999992	no
CUFF.11655	Lambs	Adults	OK	5.98403	6.27172	0.0677427	-0.140124	0.888562	0.999992	no
CUFF.11656	Lambs	Adults	OK	0.727687	1.32167	0.860974	-0.152119	0.879093	0.999992	no
CUFF.11657	Lambs	Adults	NOTEST	0.1211	0.141132	0.220842	-0.170523	0.864599	1	no
CUFF.11658	Lambs	Adults	OK	5.52106	6.77741	0.295789	-0.489982	0.624147	0.999992	no
CUFF.11659	Lambs	Adults	OK	4.89534	6.78397	0.470721	-0.697743	0.485338	0.999992	no
CUFF.1166	Lambs	Adults	NOTEST	0.361771	0.3677	0.0234515	-0.0160092	0.987227	1	no
CUFF.11660	Lambs	Adults	OK	20.6685	14.649	-0.496633	0.780991	0.434808	0.999992	no
CUFF.11661	Lambs	Adults	OK	0.36151	0.601884	0.73545	-0.919488	0.35784	0.999992	no
CUFF.11665	Lambs	Adults	OK	0.462913	0.40429	-0.195351	0.164657	0.869214	0.999992	no
CUFF.11666	Lambs	Adults	OK	0.442189	0.372963	-0.245631	0.153287	0.878172	0.999992	no
CUFF.11668	Lambs	Adults	OK	0.467459	0.404416	-0.209	0.200911	0.840768	0.999992	no
CUFF.1167	Lambs	Adults	NOTEST	0.190924	0.380675	0.995563	-0.621432	0.534316	1	no
CUFF.11670	Lambs	Adults	OK	1.49563	1.04065	-0.523268	0.586171	0.557761	0.999992	no
CUFF.11671	Lambs	Adults	OK	3.7405	3.79201	0.0197289	-0.0342508	0.972677	0.999992	no
CUFF.11673	Lambs	Adults	OK	18.2099	11.0411	-0.72184	1.02173	0.306909	0.999992	no
CUFF.11674	Lambs	Adults	OK	22.5939	22.7674	0.0110419	-0.021655	0.982723	0.999992	no
CUFF.11675	Lambs	Adults	OK	3.68059	2.99119	-0.299219	0.531351	0.595175	0.999992	no
CUFF.11676	Lambs	Adults	OK	0.638471	0.632924	-0.0125875	0.0114894	0.990833	0.999992	no
CUFF.1168	Lambs	Adults	OK	41.6074	34.3102	-0.278202	0.515788	0.606002	0.999992	no
CUFF.11680	Lambs	Adults	OK	4.46416	5.0785	0.186016	-0.298498	0.765323	0.999992	no
CUFF.11681	Lambs	Adults	OK	0.514865	0.147403	-1.80443	0.989099	0.322615	0.999992	no
CUFF.11683	Lambs	Adults	NOTEST	0.263835	0.0929165	-1.50563	1.13314	0.257157	1	no
CUFF.11684	Lambs	Adults	OK	8.7613	6.98605	-0.326669	0.281412	0.778395	0.999992	no
CUFF.11685	Lambs	Adults	OK	8.55601	13.0818	0.612553	-0.545545	0.585379	0.999992	no
CUFF.11686	Lambs	Adults	OK	69.8899	53.532	-0.384682	0.696154	0.486332	0.999992	no
CUFF.11687	Lambs	Adults	OK	1.49937	2.52162	0.749995	-0.842199	0.399676	0.999992	no
CUFF.11688	Lambs	Adults	OK	0.77833	0.72406	-0.104273	0.0936509	0.925386	0.999992	no
CUFF.11689	Lambs	Adults	OK	0.506648	0.4725	-0.10067	0.0476241	0.962016	0.999992	no
CUFF.1169	Lambs	Adults	NOTEST	0.173894	0.0548163	-1.66553	1.07823	0.280929	1	no
CUFF.11690	Lambs	Adults	NOTEST	0.266628	0.244656	-0.124073	0.0407171	0.967521	1	no
CUFF.11691	Lambs	Adults	OK	0.438186	0.774574	0.82186	-0.417472	0.676333	0.999992	no
CUFF.11692	Lambs	Adults	NOTEST	0.126886	0.34129	1.42747	-0.830038	0.406517	1	no
CUFF.11693	Lambs	Adults	OK	0.0649977	0.450734	2.79382	-0.976797	0.32867	0.999992	no
CUFF.11694	Lambs	Adults	OK	0.95968	0.455776	-1.07423	0.972183	0.330959	0.999992	no
CUFF.11695	Lambs	Adults	OK	1.15129	0.632245	-0.864697	0.545757	0.585233	0.999992	no
CUFF.11696	Lambs	Adults	OK	0.313429	0.671518	1.09929	-0.691644	0.489161	0.999992	no
CUFF.11697	Lambs	Adults	NOTEST	0.170164	0.298176	0.809234	-0.796185	0.425924	1	no
CUFF.11698	Lambs	Adults	OK	0.424308	0.352863	-0.266002	0.318764	0.749905	0.999992	no
CUFF.11699	Lambs	Adults	NOTEST	0.0575106	0.20885	1.86057	-1.26286	0.206639	1	no
CUFF.117	Lambs	Adults	NOTEST	0.112526	0.202138	0.845085	-0.546452	0.584755	1	no
CUFF.1170	Lambs	Adults	OK	3.74481	4.55729	0.283284	-0.610032	0.541841	0.999992	no
CUFF.11700	Lambs	Adults	NOTEST	0.110481	0.0894409	-0.304795	0.128804	0.897513	1	no
CUFF.11701	Lambs	Adults	OK	4.9625	3.62943	-0.451321	0.588968	0.555883	0.999992	no
CUFF.11702	Lambs	Adults	NOTEST	0.119168	0.222041	0.89782	-0.643146	0.520129	1	no
CUFF.11703	Lambs	Adults	OK	0.346631	0.433567	0.322854	-0.279461	0.779891	0.999992	no
CUFF.11704	Lambs	Adults	NOTEST	0.33894	0.388621	0.197331	-0.153096	0.878322	1	no
CUFF.11706	Lambs	Adults	OK	12.078	8.93289	-0.435184	0.906597	0.36462	0.999992	no
CUFF.11707	Lambs	Adults	OK	0.589933	0.266344	-1.14726	0.794413	0.426955	0.999992	no
CUFF.11708	Lambs	Adults	NOTEST	0.038583	0.152613	1.98384	-0.835805	0.403265	1	no
CUFF.11709	Lambs	Adults	OK	0.434507	0.260791	-0.736488	0.507255	0.611976	0.999992	no
CUFF.1171	Lambs	Adults	NOTEST	0.113467	0.0467853	-1.27814	1.00495	0.314922	1	no
CUFF.11710	Lambs	Adults	NOTEST	0.134951	0.122293	-0.1421	0.069228	0.944808	1	no
CUFF.11711	Lambs	Adults	OK	7.55623	6.04202	-0.322636	0.441141	0.659111	0.999992	no
CUFF.11712	Lambs	Adults	NOTEST	0.364019	0.119348	-1.60884	1.03413	0.301075	1	no
CUFF.11713	Lambs	Adults	NOTEST	0.227865	0.157541	-0.532455	0.431918	0.665801	1	no
CUFF.11714	Lambs	Adults	OK	26.7109	26.0663	-0.0352409	0.0440048	0.964901	0.999992	no
CUFF.11715	Lambs	Adults	OK	5.37559	5.00321	-0.103568	0.177538	0.859086	0.999992	no
CUFF.11718	Lambs	Adults	OK	5.29014	5.87587	0.151498	-0.238963	0.811134	0.999992	no
CUFF.11719	Lambs	Adults	OK	137.287	217.731	0.665354	-0.656407	0.511562	0.999992	no
CUFF.1172	Lambs	Adults	OK	13.0065	13.2925	0.0313761	-0.0474038	0.962191	0.999992	no
CUFF.11722	Lambs	Adults	OK	0.743055	0.742131	-0.001795	0.00209972	0.998325	0.999992	no
CUFF.11723	Lambs	Adults	OK	0.30367	0.520868	0.778416	-0.839733	0.401058	0.999992	no
CUFF.11724	Lambs	Adults	NOTEST	0.215072	0.336927	0.647614	-0.437354	0.661854	1	no
CUFF.11725	Lambs	Adults	NOTEST	0.14906	0.205813	0.465438	-0.337411	0.735807	1	no
CUFF.11726	Lambs	Adults	OK	0.43217	0.384217	-0.169676	0.148095	0.882268	0.999992	no
CUFF.11727	Lambs	Adults	NOTEST	0.105776	0.110525	0.0633567	-0.0405488	0.967656	1	no
CUFF.11728	Lambs	Adults	OK	99.0969	94.4056	-0.0699672	0.137883	0.890333	0.999992	no
CUFF.11729	Lambs	Adults	NOTEST	0.0959142	0.182909	0.931308	-0.611177	0.541082	1	no
CUFF.1173	Lambs	Adults	OK	6.36776	5.16595	-0.301752	0.429526	0.66754	0.999992	no
CUFF.11730	Lambs	Adults	NOTEST	0.245685	0.173556	-0.501409	0.323191	0.74655	1	no
CUFF.11731	Lambs	Adults	NOTEST	0.243098	0.173144	-0.489563	0.422358	0.672764	1	no
CUFF.11732	Lambs	Adults	NOTEST	0.221722	0.287937	0.376999	-0.296463	0.766876	1	no
CUFF.11733	Lambs	Adults	NOTEST	0.199651	0.146483	-0.446745	0.361863	0.717454	1	no
CUFF.11734	Lambs	Adults	NOTEST	0.181046	0.250253	0.467029	-0.314078	0.753462	1	no
CUFF.11735	Lambs	Adults	OK	36.3203	54.1881	0.5772	-1.1391	0.254661	0.999992	no
CUFF.11737	Lambs	Adults	OK	9.84829	8.32168	-0.242998	0.0231473	0.981533	0.999992	no
CUFF.11738	Lambs	Adults	OK	20.8486	34.511	0.727104	-1.6199	0.105254	0.999992	no
CUFF.11739	Lambs	Adults	OK	16.708	7.6115	-1.13429	0.890899	0.372983	0.999992	no
CUFF.1174	Lambs	Adults	OK	9.46316	8.83374	-0.0992974	0.194749	0.845589	0.999992	no
CUFF.11740	Lambs	Adults	OK	7.51756	7.27233	-0.0478479	0.0770993	0.938545	0.999992	no
CUFF.11741	Lambs	Adults	OK	0.768263	1.34761	0.810729	-0.330521	0.741006	0.999992	no
CUFF.11742	Lambs	Adults	NOTEST	0.0464417	0.23915	2.36442	-1.53109	0.125747	1	no
CUFF.11743	Lambs	Adults	NOTEST	0.182545	0.163131	-0.16222	0.150945	0.880019	1	no
CUFF.11744	Lambs	Adults	OK	0.704688	0.562445	-0.325272	0.434187	0.664153	0.999992	no
CUFF.11745	Lambs	Adults	OK	0.822026	0.722667	-0.185851	0.184087	0.853945	0.999992	no
CUFF.11746	Lambs	Adults	NOTEST	0.263473	0.247436	-0.0905968	0.0601247	0.952056	1	no
CUFF.11747	Lambs	Adults	OK	29.6543	26.3397	-0.171003	0.312477	0.754678	0.999992	no
CUFF.11748	Lambs	Adults	OK	2.39741	2.5402	0.0834687	-0.00784173	0.993743	0.999992	no
CUFF.11749	Lambs	Adults	OK	0.297356	0.443066	0.575333	-0.701789	0.482811	0.999992	no
CUFF.1175	Lambs	Adults	OK	1.49153	1.62447	0.12318	-0.130671	0.896036	0.999992	no
CUFF.11750	Lambs	Adults	OK	2.01875	2.34729	0.217532	-0.339406	0.734304	0.999992	no
CUFF.11751	Lambs	Adults	OK	80.916	75.3723	-0.102391	0.101541	0.919121	0.999992	no
CUFF.11752	Lambs	Adults	OK	5.33559	4.56138	-0.226177	0.463818	0.642778	0.999992	no
CUFF.11753	Lambs	Adults	OK	18.8473	12.3644	-0.60817	1.3093	0.190432	0.999992	no
CUFF.11754	Lambs	Adults	OK	0.923364	1.41604	0.616887	-0.589776	0.555341	0.999992	no
CUFF.11755	Lambs	Adults	NOTEST	0.0705901	0.238233	1.75483	-0.483975	0.628404	1	no
CUFF.11756	Lambs	Adults	NOTEST	0.124088	0.256668	1.04854	-0.487002	0.626257	1	no
CUFF.11757	Lambs	Adults	NOTEST	0.0715001	0.371178	2.37609	-0.545947	0.585102	1	no
CUFF.11758	Lambs	Adults	NOTEST	0.277514	0.238284	-0.219879	0.0742784	0.940789	1	no
CUFF.11759	Lambs	Adults	OK	0.137924	0.432231	1.64793	-0.506749	0.612331	0.999992	no
CUFF.1176	Lambs	Adults	NOTEST	0.167203	0.325943	0.963014	-0.316833	0.751371	1	no
CUFF.11760	Lambs	Adults	NOTEST	0.15434	0.267448	0.793146	-0.238503	0.811491	1	no
CUFF.11761	Lambs	Adults	OK	1.401	1.65691	0.242031	-0.450847	0.6521	0.999992	no
CUFF.11762	Lambs	Adults	OK	14.6598	13.6235	-0.105762	0.22603	0.821178	0.999992	no
CUFF.11763	Lambs	Adults	OK	6.5982	5.68256	-0.215532	0.399403	0.689596	0.999992	no
CUFF.11765	Lambs	Adults	OK	0.404313	0.391728	-0.0456209	0.0390061	0.968886	0.999992	no
CUFF.11766	Lambs	Adults	OK	0.562332	0.188707	-1.57528	1.09911	0.27172	0.999992	no
CUFF.11767	Lambs	Adults	NOTEST	0.283125	0.167235	-0.759561	0.627772	0.530153	1	no
CUFF.11768	Lambs	Adults	OK	0.386112	0.43405	0.168839	-0.115364	0.908157	0.999992	no
CUFF.11769	Lambs	Adults	NOTEST	0.22246	0.194657	-0.192616	0.15975	0.873078	1	no
CUFF.1177	Lambs	Adults	OK	239.314	257.261	0.104328	-0.109337	0.912935	0.999992	no
CUFF.11770	Lambs	Adults	OK	3.09539	3.05638	-0.0182975	0.0268663	0.978566	0.999992	no
CUFF.11771	Lambs	Adults	OK	15.2072	12.2887	-0.307418	0.432331	0.665501	0.999992	no
CUFF.11773	Lambs	Adults	NOTEST	0.166595	0.167471	0.00757043	-0.00448187	0.996424	1	no
CUFF.1178	Lambs	Adults	OK	3.01494	2.55187	-0.240574	0.291743	0.770483	0.999992	no
CUFF.11780	Lambs	Adults	OK	7.97188	6.26316	-0.34803	0.542124	0.587733	0.999992	no
CUFF.11781	Lambs	Adults	OK	13.3794	11.8823	-0.171198	0.262195	0.793171	0.999992	no
CUFF.11782	Lambs	Adults	OK	3.20016	2.79156	-0.197071	0.344719	0.730306	0.999992	no
CUFF.11785	Lambs	Adults	NOTEST	0.267779	0.279642	0.0625338	-0.006366	0.994921	1	no
CUFF.11788	Lambs	Adults	OK	0.496475	0.60814	0.292683	-0.358227	0.720173	0.999992	no
CUFF.11789	Lambs	Adults	OK	9.27376	6.65445	-0.478836	0.885691	0.375784	0.999992	no
CUFF.1179	Lambs	Adults	OK	0.406311	0.448452	0.14237	-0.119521	0.904863	0.999992	no
CUFF.11790	Lambs	Adults	OK	9.07568	9.03922	-0.00580751	0.0112815	0.990999	0.999992	no
CUFF.11791	Lambs	Adults	OK	1.58102	0.897085	-0.817544	1.4706	0.141398	0.999992	no
CUFF.11792	Lambs	Adults	NOTEST	0.123063	0.107846	-0.190415	0.122411	0.902573	1	no
CUFF.11793	Lambs	Adults	NOTEST	0.0778456	0.254417	1.7085	-0.960031	0.337039	1	no
CUFF.11794	Lambs	Adults	NOTEST	0.0746596	0.148978	0.996696	-0.666272	0.505237	1	no
CUFF.11795	Lambs	Adults	NOTEST	0.167583	0.217462	0.375886	-0.29083	0.771182	1	no
CUFF.11796	Lambs	Adults	NOTEST	0.0678365	0.161031	1.2472	-0.492328	0.622488	1	no
CUFF.11797	Lambs	Adults	OK	0.478134	0.400384	-0.256029	0.22111	0.825007	0.999992	no
CUFF.11798	Lambs	Adults	OK	0.54233	0.646291	0.253014	-0.322739	0.746893	0.999992	no
CUFF.11799	Lambs	Adults	NOTEST	0.369076	0.166839	-1.14546	0.84463	0.398318	1	no
CUFF.118	Lambs	Adults	OK	101.079	78.5059	-0.364609	0.776341	0.437548	0.999992	no
CUFF.1180	Lambs	Adults	OK	0.567396	0.496668	-0.192072	0.137546	0.890599	0.999992	no
CUFF.11800	Lambs	Adults	OK	0.561738	0.652528	0.216144	-0.207264	0.835803	0.999992	no
CUFF.11801	Lambs	Adults	OK	0.398271	0.360543	-0.143578	0.101516	0.919141	0.999992	no
CUFF.11802	Lambs	Adults	NOTEST	0.196008	0.258013	0.39653	-0.284872	0.775743	1	no
CUFF.11803	Lambs	Adults	OK	4.07184	2.75741	-0.56237	0.504133	0.614168	0.999992	no
CUFF.11805	Lambs	Adults	OK	7.97884	7.78405	-0.0356587	0.0796558	0.936511	0.999992	no
CUFF.11806	Lambs	Adults	OK	17.0643	13.5141	-0.336518	0.685968	0.492734	0.999992	no
CUFF.11807	Lambs	Adults	OK	12.2402	12.5149	0.032019	-0.0610014	0.951358	0.999992	no
CUFF.11808	Lambs	Adults	OK	48.7396	77.4056	0.667343	-1.46953	0.14169	0.999992	no
CUFF.11809	Lambs	Adults	OK	7.94073	6.12947	-0.373509	0.563403	0.57316	0.999992	no
CUFF.1181	Lambs	Adults	NOTEST	0.361697	0.310522	-0.220087	0.14186	0.88719	1	no
CUFF.11810	Lambs	Adults	OK	0.489729	0.532166	0.119894	-0.151731	0.879399	0.999992	no
CUFF.11811	Lambs	Adults	OK	0.545535	0.541226	-0.0114394	0.0165912	0.986763	0.999992	no
CUFF.11814	Lambs	Adults	OK	8.53668	11.1352	0.383385	-0.579601	0.562184	0.999992	no
CUFF.11815	Lambs	Adults	OK	0.947094	1.91308	1.01432	-0.222639	0.823817	0.999992	no
CUFF.11817	Lambs	Adults	OK	3.2761	3.46829	0.0822449	-0.175566	0.860635	0.999992	no
CUFF.11818	Lambs	Adults	OK	0.731619	1.8655	1.35039	-0.185462	0.852867	0.999992	no
CUFF.11819	Lambs	Adults	OK	0.714602	1.84132	1.36553	-0.159577	0.873214	0.999992	no
CUFF.1182	Lambs	Adults	NOTEST	0.159899	0.21689	0.439801	-0.331337	0.74039	1	no
CUFF.11820	Lambs	Adults	NOTEST	0.212979	0.227703	0.096439	-0.0676344	0.946077	1	no
CUFF.11821	Lambs	Adults	NOTEST	0.28191	0.112237	-1.32868	0.802051	0.422523	1	no
CUFF.11822	Lambs	Adults	OK	11.8743	9.58302	-0.309294	0.670583	0.502486	0.999992	no
CUFF.11824	Lambs	Adults	OK	7.15143	5.94942	-0.265483	0.479244	0.631765	0.999992	no
CUFF.11825	Lambs	Adults	OK	2.51739	2.07573	-0.278309	0.253541	0.79985	0.999992	no
CUFF.11826	Lambs	Adults	NOTEST	0.218	0.211271	-0.0452297	0.0316247	0.974771	1	no
CUFF.11827	Lambs	Adults	NOTEST	0.15731	0.134083	-0.230484	0.159432	0.873329	1	no
CUFF.11828	Lambs	Adults	NOTEST	0.157614	0.148873	-0.0823099	0.0609844	0.951372	1	no
CUFF.1183	Lambs	Adults	OK	55.2877	43.4486	-0.347649	0.70223	0.482536	0.999992	no
CUFF.11830	Lambs	Adults	OK	2.81397	2.29325	-0.295218	0.278675	0.780494	0.999992	no
CUFF.11831	Lambs	Adults	OK	8.88839	6.98708	-0.347232	0.677439	0.498128	0.999992	no
CUFF.11832	Lambs	Adults	OK	2.6551	1.74462	-0.605852	0.804635	0.42103	0.999992	no
CUFF.11835	Lambs	Adults	NOTEST	0.264433	0.263532	-0.0049246	0.00199293	0.99841	1	no
CUFF.11836	Lambs	Adults	NOTEST	0.351656	0.338701	-0.054153	0.0202955	0.983808	1	no
CUFF.11837	Lambs	Adults	OK	10.8671	10.1378	-0.100217	0.207872	0.835329	0.999992	no
CUFF.11838	Lambs	Adults	NOTEST	0.166707	0.22874	0.456395	-0.392145	0.694951	1	no
CUFF.11839	Lambs	Adults	NOTEST	0.0998264	0.189436	0.924213	-0.760693	0.44684	1	no
CUFF.1184	Lambs	Adults	OK	71.9292	44.8431	-0.681692	0.656416	0.511556	0.999992	no
CUFF.11840	Lambs	Adults	OK	8.13296	6.17018	-0.398467	0.601114	0.547764	0.999992	no
CUFF.11841	Lambs	Adults	OK	9.82509	6.76685	-0.537987	0.825565	0.409051	0.999992	no
CUFF.11842	Lambs	Adults	OK	0.251282	0.400756	0.673414	-0.517788	0.604606	0.999992	no
CUFF.11843	Lambs	Adults	OK	0.522814	0.526368	0.00977512	-0.00674664	0.994617	0.999992	no
CUFF.11844	Lambs	Adults	NOTEST	0.128247	0.151444	0.23986	-0.0939353	0.925161	1	no
CUFF.11845	Lambs	Adults	OK	0.525197	0.291981	-0.846983	0.636732	0.5243	0.999992	no
CUFF.11846	Lambs	Adults	NOTEST	0.260426	0.185804	-0.487094	0.43016	0.667079	1	no
CUFF.11847	Lambs	Adults	NOTEST	0.284386	0.120723	-1.23615	1.00998	0.312507	1	no
CUFF.11848	Lambs	Adults	OK	0.739352	0.480311	-0.622294	0.437887	0.661468	0.999992	no
CUFF.11849	Lambs	Adults	OK	20.4136	17.6438	-0.210367	0.425498	0.670474	0.999992	no
CUFF.1185	Lambs	Adults	OK	3.72567	3.77555	0.0191857	-0.0240699	0.980797	0.999992	no
CUFF.11850	Lambs	Adults	OK	33.2105	26.0502	-0.350347	0.391259	0.695605	0.999992	no
CUFF.11851	Lambs	Adults	NOTEST	0.271838	0.209951	-0.372698	0.267152	0.789352	1	no
CUFF.11852	Lambs	Adults	NOTEST	0.346602	0	-1.79769e+308	-1.79769e+308	0.0560892	1	no
CUFF.11853	Lambs	Adults	NOTEST	0.142573	0.287572	1.01222	-0.824105	0.40988	1	no
CUFF.11854	Lambs	Adults	OK	0.135726	0.421851	1.63604	-1.14506	0.252185	0.999992	no
CUFF.11855	Lambs	Adults	OK	1.49379	1.29015	-0.211435	0.194511	0.845776	0.999992	no
CUFF.11856	Lambs	Adults	OK	9.42665	6.82282	-0.466377	0.838989	0.401475	0.999992	no
CUFF.11857	Lambs	Adults	OK	2.33449	2.94189	0.333639	-0.44002	0.659923	0.999992	no
CUFF.11858	Lambs	Adults	OK	88.4686	58.35	-0.600433	0.93929	0.347582	0.999992	no
CUFF.11859	Lambs	Adults	OK	10.3484	11.2996	0.126864	-0.191529	0.848111	0.999992	no
CUFF.1186	Lambs	Adults	OK	1.78966	1.57098	-0.188022	0.301391	0.763117	0.999992	no
CUFF.11860	Lambs	Adults	OK	7.46091	8.50099	0.18828	-0.289834	0.771943	0.999992	no
CUFF.11861	Lambs	Adults	OK	9.99391	10.5499	0.0781076	-0.073592	0.941335	0.999992	no
CUFF.11862	Lambs	Adults	OK	0.105883	0.608476	2.52272	-0.736324	0.461534	0.999992	no
CUFF.11863	Lambs	Adults	OK	4002.79	4015.7	0.00464458	-0.00315164	0.997485	0.999992	no
CUFF.11864	Lambs	Adults	OK	5.66575	5.20049	-0.123619	0.229586	0.818413	0.999992	no
CUFF.11865	Lambs	Adults	OK	4.61069	5.00888	0.119504	-0.172726	0.862867	0.999992	no
CUFF.11866	Lambs	Adults	NOTEST	0.122234	0.0983921	-0.313033	0.20939	0.834144	1	no
CUFF.11867	Lambs	Adults	NOTEST	0.367667	0.140422	-1.38863	0.405316	0.685245	1	no
CUFF.11868	Lambs	Adults	OK	0.986048	1.41456	0.52062	-0.478144	0.632548	0.999992	no
CUFF.11869	Lambs	Adults	OK	3.3115	3.39098	0.0342176	-0.0375805	0.970022	0.999992	no
CUFF.1187	Lambs	Adults	NOTEST	0.190474	0.0951366	-1.00152	0.749419	0.453605	1	no
CUFF.11870	Lambs	Adults	OK	4.89564	3.80715	-0.362785	0.416887	0.676761	0.999992	no
CUFF.11871	Lambs	Adults	OK	20.1381	20.7915	0.046066	-0.0821247	0.934548	0.999992	no
CUFF.11877	Lambs	Adults	OK	5.89958	4.93305	-0.258132	0.163754	0.869925	0.999992	no
CUFF.11878	Lambs	Adults	OK	28.3164	31.4591	0.151839	-0.33116	0.740524	0.999992	no
CUFF.1188	Lambs	Adults	OK	55.9248	65.1717	0.220756	-0.496902	0.619258	0.999992	no
CUFF.11880	Lambs	Adults	OK	0.456625	0.388312	-0.233793	0.242644	0.808281	0.999992	no
CUFF.11881	Lambs	Adults	OK	40.7405	36.1155	-0.173847	0.24695	0.804947	0.999992	no
CUFF.11882	Lambs	Adults	NOTEST	0.171499	0.263517	0.61969	-0.524609	0.599855	1	no
CUFF.11883	Lambs	Adults	OK	2.33211	1.98223	-0.234508	0.309933	0.756612	0.999992	no
CUFF.11884	Lambs	Adults	OK	0.559393	0.535073	-0.0641246	0.0581739	0.95361	0.999992	no
CUFF.11885	Lambs	Adults	OK	0.907941	0.766463	-0.244381	0.268657	0.788194	0.999992	no
CUFF.11886	Lambs	Adults	NOTEST	0.328914	0.294997	-0.157013	0.0895841	0.928618	1	no
CUFF.11887	Lambs	Adults	NOTEST	0.286928	0.162243	-0.822531	0.683596	0.494231	1	no
CUFF.11888	Lambs	Adults	NOTEST	0.178737	0.308423	0.787073	-0.488423	0.62525	1	no
CUFF.11889	Lambs	Adults	OK	0.411162	0.108903	-1.91666	0.758168	0.44835	0.999992	no
CUFF.1189	Lambs	Adults	OK	8.74982	11.4899	0.393042	-0.850517	0.395038	0.999992	no
CUFF.11890	Lambs	Adults	NOTEST	0.248223	0.202763	-0.29184	0.180119	0.857059	1	no
CUFF.11891	Lambs	Adults	NOTEST	0.159743	0.243202	0.606396	-0.499569	0.617379	1	no
CUFF.11892	Lambs	Adults	OK	2.90315	2.49566	-0.2182	0.257959	0.796438	0.999992	no
CUFF.11893	Lambs	Adults	OK	32.5919	20.4032	-0.675718	1.52915	0.126226	0.999992	no
CUFF.11895	Lambs	Adults	OK	41.379	27.6291	-0.582709	1.04461	0.296203	0.999992	no
CUFF.11897	Lambs	Adults	OK	0.265848	0.739758	1.47645	-1.16894	0.242428	0.999992	no
CUFF.11898	Lambs	Adults	NOTEST	0.0633931	0.180738	1.5115	-0.670348	0.502636	1	no
CUFF.11899	Lambs	Adults	NOTEST	0.0810983	0.310457	1.93665	-1.13949	0.254499	1	no
CUFF.119	Lambs	Adults	OK	0.222095	0.461839	1.05621	-1.23916	0.215285	0.999992	no
CUFF.1190	Lambs	Adults	OK	1.49769	1.43641	-0.0602734	0.0910394	0.927461	0.999992	no
CUFF.11900	Lambs	Adults	OK	6.8476	23.1371	1.75654	-3.26417	0.00109787	0.278435	no
CUFF.11901	Lambs	Adults	OK	3.23836	3.789	0.226554	-0.327375	0.743384	0.999992	no
CUFF.11902	Lambs	Adults	OK	0.895817	1.26943	0.502907	-0.511123	0.609265	0.999992	no
CUFF.11903	Lambs	Adults	OK	6.65853	8.1847	0.297725	-0.481464	0.630187	0.999992	no
CUFF.11904	Lambs	Adults	NOTEST	0.190042	0.257143	0.436257	-0.287172	0.77398	1	no
CUFF.11905	Lambs	Adults	NOTEST	0.0485055	0.0854356	0.81669	-0.286132	0.774777	1	no
CUFF.11906	Lambs	Adults	NOTEST	0.16145	0.0807404	-0.999725	0.480395	0.630947	1	no
CUFF.11907	Lambs	Adults	NOTEST	0.142526	0.0604129	-1.2383	0.70597	0.480207	1	no
CUFF.11908	Lambs	Adults	OK	3.6786	3.89806	0.0835967	-0.1357	0.892058	0.999992	no
CUFF.11909	Lambs	Adults	OK	1.11736	1.02506	-0.124381	0.143812	0.885649	0.999992	no
CUFF.1191	Lambs	Adults	OK	4.32615	3.27938	-0.399664	0.299553	0.764518	0.999992	no
CUFF.11910	Lambs	Adults	OK	3.11926	2.33174	-0.419796	0.516505	0.605502	0.999992	no
CUFF.11911	Lambs	Adults	NOTEST	0.193497	0.371625	0.941533	-0.806113	0.420177	1	no
CUFF.11912	Lambs	Adults	NOTEST	0.240383	0.0448723	-2.42144	1.29926	0.193856	1	no
CUFF.11913	Lambs	Adults	OK	6.95451	5.13551	-0.437442	0.642731	0.520399	0.999992	no
CUFF.11914	Lambs	Adults	OK	1.55467	7.44162	2.25901	-0.291876	0.770382	0.999992	no
CUFF.11915	Lambs	Adults	OK	1.36064	1.24326	-0.130161	0.0790218	0.937015	0.999992	no
CUFF.11916	Lambs	Adults	NOTEST	0.152194	0.257742	0.760014	-0.721677	0.470493	1	no
CUFF.11917	Lambs	Adults	OK	0.395224	0.469253	0.247695	-0.192359	0.847461	0.999992	no
CUFF.11919	Lambs	Adults	NOTEST	0.172409	0.0758098	-1.18538	0.514701	0.606762	1	no
CUFF.1192	Lambs	Adults	OK	0.411398	0.768542	0.901589	-0.624805	0.532099	0.999992	no
CUFF.11920	Lambs	Adults	OK	55.3751	63.1013	0.188432	-0.286979	0.774129	0.999992	no
CUFF.11921	Lambs	Adults	OK	3.0481	4.02175	0.399914	-0.516812	0.605287	0.999992	no
CUFF.11926	Lambs	Adults	OK	1.52556	0.997348	-0.613172	0.517945	0.604496	0.999992	no
CUFF.11927	Lambs	Adults	OK	10.5764	8.4677	-0.320808	0.482254	0.629626	0.999992	no
CUFF.11928	Lambs	Adults	OK	3.46352	2.64091	-0.391208	0.636894	0.524194	0.999992	no
CUFF.1193	Lambs	Adults	NOTEST	0.18137	0.241237	0.411512	-0.282623	0.777466	1	no
CUFF.11935	Lambs	Adults	OK	1.41482	0.951262	-0.572707	0.621285	0.534412	0.999992	no
CUFF.11936	Lambs	Adults	OK	42.0877	25.6164	-0.71633	1.2837	0.199246	0.999992	no
CUFF.11937	Lambs	Adults	OK	0.384803	0.0941493	-2.0311	1.1602	0.245968	0.999992	no
CUFF.11938	Lambs	Adults	NOTEST	0.0618294	0.198782	1.68482	-1.05658	0.290705	1	no
CUFF.11939	Lambs	Adults	OK	511.037	379.387	-0.429757	0.968654	0.332718	0.999992	no
CUFF.1194	Lambs	Adults	OK	0.862309	0.590359	-0.546614	0.472889	0.636292	0.999992	no
CUFF.11941	Lambs	Adults	NOTEST	0.151385	0.126399	-0.260235	0.200087	0.841413	1	no
CUFF.11942	Lambs	Adults	OK	500.662	486.056	-0.0427129	0.0587799	0.953127	0.999992	no
CUFF.11943	Lambs	Adults	OK	52.1386	54.2335	0.0568333	-0.0273472	0.978183	0.999992	no
CUFF.11944	Lambs	Adults	OK	261.112	299.411	0.197459	-0.206645	0.836287	0.999992	no
CUFF.11945	Lambs	Adults	NOTEST	0.136555	0.312538	1.19455	-0.870826	0.383849	1	no
CUFF.11946	Lambs	Adults	NOTEST	0.235155	0.18441	-0.350696	0.226825	0.82056	1	no
CUFF.11947	Lambs	Adults	OK	3.23276	2.46213	-0.392857	0.284413	0.776094	0.999992	no
CUFF.11948	Lambs	Adults	NOTEST	0.264642	0.22733	-0.219255	0.182343	0.855314	1	no
CUFF.11949	Lambs	Adults	NOTEST	0.119384	0.14348	0.265242	-0.191228	0.848347	1	no
CUFF.1195	Lambs	Adults	NOTEST	0.249939	0.226762	-0.140399	0.0993024	0.920898	1	no
CUFF.11950	Lambs	Adults	NOTEST	0.182148	0.1431	-0.348095	0.303782	0.761294	1	no
CUFF.11951	Lambs	Adults	OK	1.73051	2.05059	0.244841	-0.277081	0.781718	0.999992	no
CUFF.11952	Lambs	Adults	NOTEST	0.212502	0.369847	0.799451	-0.631335	0.527821	1	no
CUFF.11953	Lambs	Adults	NOTEST	0.197491	0.269704	0.449592	-0.440608	0.659497	1	no
CUFF.11954	Lambs	Adults	OK	18.8029	16.3541	-0.201303	0.423839	0.671683	0.999992	no
CUFF.11955	Lambs	Adults	OK	15.5726	9.21014	-0.757716	1.44897	0.147346	0.999992	no
CUFF.11956	Lambs	Adults	OK	0.734561	0.865046	0.235896	-0.360344	0.71859	0.999992	no
CUFF.11957	Lambs	Adults	NOTEST	0.239073	0.395077	0.724683	-0.678414	0.497509	1	no
CUFF.11958	Lambs	Adults	NOTEST	0.141867	0.152709	0.106245	-0.0192317	0.984656	1	no
CUFF.11959	Lambs	Adults	NOTEST	0.168361	0.098333	-0.775809	0.144556	0.885061	1	no
CUFF.1196	Lambs	Adults	OK	6.80801	6.55538	-0.054555	0.0857718	0.931648	0.999992	no
CUFF.11960	Lambs	Adults	OK	0.427934	0.587681	0.457642	-0.382632	0.701993	0.999992	no
CUFF.11961	Lambs	Adults	OK	0.944307	0.881221	-0.0997516	0.104009	0.917162	0.999992	no
CUFF.11962	Lambs	Adults	OK	1.70769	0.981133	-0.799527	1.0213	0.307112	0.999992	no
CUFF.11963	Lambs	Adults	OK	0.961342	0.985488	0.0357877	-0.0431028	0.96562	0.999992	no
CUFF.11964	Lambs	Adults	OK	0.816977	0.80014	-0.0300431	0.0209303	0.983301	0.999992	no
CUFF.11965	Lambs	Adults	NOTEST	0.305017	0.216622	-0.493712	0.243182	0.807864	1	no
CUFF.11966	Lambs	Adults	OK	7.58778	8.11555	0.0970104	-0.155558	0.876382	0.999992	no
CUFF.11967	Lambs	Adults	OK	30.6728	54.7375	0.83557	-0.536267	0.591774	0.999992	no
CUFF.11968	Lambs	Adults	OK	8.68267	7.60435	-0.191314	0.384879	0.700327	0.999992	no
CUFF.11969	Lambs	Adults	OK	35.3726	22.3088	-0.665022	0.889926	0.373506	0.999992	no
CUFF.1197	Lambs	Adults	OK	125.51	118.749	-0.0798805	0.181026	0.856347	0.999992	no
CUFF.11970	Lambs	Adults	NOTEST	0.196832	0.271619	0.464624	-0.310562	0.756133	1	no
CUFF.11971	Lambs	Adults	OK	11.2404	9.11071	-0.303061	0.566632	0.570965	0.999992	no
CUFF.11972	Lambs	Adults	OK	0.13891	0.422173	1.60368	-1.11958	0.262893	0.999992	no
CUFF.11973	Lambs	Adults	NOTEST	0.108845	0.378504	1.79803	-1.68892	0.0912345	1	no
CUFF.11974	Lambs	Adults	NOTEST	0.104419	0.296031	1.50336	-1.74834	0.080405	1	no
CUFF.11975	Lambs	Adults	NOTEST	0.0747217	0.283668	1.9246	-1.36773	0.171395	1	no
CUFF.11976	Lambs	Adults	NOTEST	0.0878561	0.154304	0.812566	-0.534274	0.593152	1	no
CUFF.11977	Lambs	Adults	NOTEST	0.153382	0.240181	0.646994	-0.436936	0.662158	1	no
CUFF.11978	Lambs	Adults	NOTEST	0.0885335	0.238051	1.42697	-1.11475	0.264956	1	no
CUFF.11979	Lambs	Adults	OK	12.5858	12.4656	-0.0138352	0.0243688	0.980558	0.999992	no
CUFF.1198	Lambs	Adults	OK	19.2976	18.4943	-0.0613393	0.135374	0.892316	0.999992	no
CUFF.11980	Lambs	Adults	NOTEST	0.0697691	0.168089	1.26857	-0.951154	0.341526	1	no
CUFF.11981	Lambs	Adults	NOTEST	0.0742572	0.181009	1.28546	-0.976277	0.328927	1	no
CUFF.11982	Lambs	Adults	NOTEST	0.076933	0.199317	1.37339	-1.16289	0.244873	1	no
CUFF.11983	Lambs	Adults	NOTEST	0.100581	0.213816	1.08801	-0.787501	0.430989	1	no
CUFF.11984	Lambs	Adults	OK	8.36577	7.63017	-0.132783	0.264679	0.791257	0.999992	no
CUFF.11985	Lambs	Adults	OK	1.11264	1.00209	-0.150981	0.123042	0.902074	0.999992	no
CUFF.11986	Lambs	Adults	OK	23.0899	19.265	-0.26128	0.531647	0.594971	0.999992	no
CUFF.11987	Lambs	Adults	OK	6.09122	5.69164	-0.0978871	0.221023	0.825074	0.999992	no
CUFF.11988	Lambs	Adults	OK	35.0152	38.2103	0.125979	-0.284285	0.776192	0.999992	no
CUFF.11989	Lambs	Adults	OK	13.5879	12.007	-0.178449	0.0196642	0.984311	0.999992	no
CUFF.11990	Lambs	Adults	NOTEST	0.274148	0.0999045	-1.45633	1.02546	0.305147	1	no
CUFF.11991	Lambs	Adults	OK	6.90617	5.74622	-0.265273	0.518565	0.604064	0.999992	no
CUFF.11992	Lambs	Adults	NOTEST	0.142016	0.085801	-0.72699	0.490024	0.624117	1	no
CUFF.11993	Lambs	Adults	NOTEST	0.121025	0.204504	0.756828	-0.480597	0.630803	1	no
CUFF.11994	Lambs	Adults	OK	18.7223	24.1819	0.369167	-0.704326	0.48123	0.999992	no
CUFF.11995	Lambs	Adults	OK	2.44789	2.53554	0.050756	-0.024658	0.980328	0.999992	no
CUFF.11996	Lambs	Adults	NOTEST	0.122414	0.110869	-0.142917	0.0881027	0.929795	1	no
CUFF.11997	Lambs	Adults	OK	4.27395	3.60936	-0.243825	0.416862	0.676779	0.999992	no
CUFF.11998	Lambs	Adults	NOTEST	0.212685	0.0935395	-1.18507	0.744202	0.456754	1	no
CUFF.11999	Lambs	Adults	NOTEST	0.0969051	0.144743	0.578847	-0.341064	0.733055	1	no
CUFF.12	Lambs	Adults	OK	0.73918	0.432437	-0.773437	0.593184	0.553058	0.999992	no
CUFF.120	Lambs	Adults	NOTEST	0.144353	0.166335	0.204493	-0.170218	0.864839	1	no
CUFF.1200	Lambs	Adults	NOTEST	0.184698	0.317192	0.780188	-0.609849	0.541962	1	no
CUFF.12000	Lambs	Adults	NOTEST	0.16745	0.0515051	-1.70094	0.979304	0.32743	1	no
CUFF.12001	Lambs	Adults	OK	2.23685	3.17797	0.506638	-0.783085	0.433577	0.999992	no
CUFF.12002	Lambs	Adults	OK	3.87687	5.21026	0.426462	-0.596421	0.550894	0.999992	no
CUFF.12003	Lambs	Adults	OK	16.436	14.0672	-0.224524	0.457921	0.647009	0.999992	no
CUFF.12005	Lambs	Adults	OK	21.5493	15.8392	-0.444135	0.289816	0.771957	0.999992	no
CUFF.12006	Lambs	Adults	OK	20.8574	20.1816	-0.0475167	0.100285	0.920118	0.999992	no
CUFF.12007	Lambs	Adults	OK	7.29391	4.45324	-0.711837	0.13618	0.891679	0.999992	no
CUFF.12008	Lambs	Adults	OK	4.01068	2.61781	-0.615488	0.0767888	0.938792	0.999992	no
CUFF.12009	Lambs	Adults	OK	3.47787	2.85606	-0.284178	0.0373279	0.970224	0.999992	no
CUFF.1201	Lambs	Adults	OK	5.82382	5.99244	0.0411796	-0.0449063	0.964182	0.999992	no
CUFF.12010	Lambs	Adults	OK	1.04662	0.779423	-0.425258	0.612713	0.540066	0.999992	no
CUFF.12013	Lambs	Adults	OK	2.93635	2.84025	-0.0480036	0.00577191	0.995395	0.999992	no
CUFF.12014	Lambs	Adults	OK	0.463231	2.04591	2.14294	-1.19388	0.232526	0.999992	no
CUFF.12015	Lambs	Adults	NOTEST	0.216334	0.187884	-0.203419	0.203782	0.838523	1	no
CUFF.12016	Lambs	Adults	OK	0.828905	2.12469	1.35798	-1.77702	0.0755647	0.999992	no
CUFF.12017	Lambs	Adults	NOTEST	0.198036	0.374958	0.920966	-0.667882	0.504209	1	no
CUFF.12018	Lambs	Adults	OK	1.96922	4.27609	1.11867	-0.966977	0.333556	0.999992	no
CUFF.12019	Lambs	Adults	OK	16.7507	14.3359	-0.224591	0.477888	0.63273	0.999992	no
CUFF.1202	Lambs	Adults	OK	5.22667	3.52375	-0.568782	0.515528	0.606184	0.999992	no
CUFF.12020	Lambs	Adults	NOTEST	0.153588	0.144785	-0.0851505	0.0563248	0.955083	1	no
CUFF.12021	Lambs	Adults	OK	18.2803	15.6619	-0.22303	0.436657	0.66236	0.999992	no
CUFF.12022	Lambs	Adults	NOTEST	0.139538	0.137293	-0.0233905	0.020347	0.983767	1	no
CUFF.12023	Lambs	Adults	NOTEST	0.165665	0.161719	-0.0347799	0.0258341	0.97939	1	no
CUFF.12024	Lambs	Adults	NOTEST	0.0845962	0.197428	1.22266	-0.759371	0.44763	1	no
CUFF.12025	Lambs	Adults	NOTEST	0.109162	0.2128	0.963029	-1.05202	0.292791	1	no
CUFF.12026	Lambs	Adults	NOTEST	0.130323	0.216983	0.735491	-0.56445	0.572448	1	no
CUFF.12027	Lambs	Adults	NOTEST	0.11204	0.101179	-0.147092	0.104001	0.917169	1	no
CUFF.12028	Lambs	Adults	OK	4.61874	4.64405	0.00788364	-0.0115599	0.990777	0.999992	no
CUFF.12029	Lambs	Adults	NOTEST	0.107125	0.151622	0.501186	-0.347028	0.728571	1	no
CUFF.1203	Lambs	Adults	OK	1.00589	1.11498	0.148547	-0.077736	0.938038	0.999992	no
CUFF.12030	Lambs	Adults	OK	15.8728	14.2587	-0.154714	0.239053	0.811065	0.999992	no
CUFF.12031	Lambs	Adults	NOTEST	0.280862	0.339854	0.275056	-0.212822	0.831466	1	no
CUFF.12032	Lambs	Adults	NOTEST	0.093839	0.22606	1.26845	-0.899733	0.368262	1	no
CUFF.12033	Lambs	Adults	OK	6.19805	9.07611	0.550259	-1.0846	0.278098	0.999992	no
CUFF.12035	Lambs	Adults	OK	13.4271	12.1883	-0.139652	0.302218	0.762486	0.999992	no
CUFF.12036	Lambs	Adults	OK	6.50681	9.03528	0.473618	-0.901297	0.367431	0.999992	no
CUFF.12037	Lambs	Adults	OK	6.50066	9.02381	0.473152	-0.819071	0.412746	0.999992	no
CUFF.12038	Lambs	Adults	OK	10.2605	11.8897	0.212604	-0.279111	0.78016	0.999992	no
CUFF.12039	Lambs	Adults	OK	10.6812	9.30303	-0.199306	0.396034	0.69208	0.999992	no
CUFF.1204	Lambs	Adults	OK	1.77891	1.2546	-0.50376	0.238665	0.811365	0.999992	no
CUFF.12040	Lambs	Adults	OK	1.48584	1.58852	0.0964033	-0.101484	0.919166	0.999992	no
CUFF.12041	Lambs	Adults	NOTEST	0.362191	0.318918	-0.183567	0.133461	0.893828	1	no
CUFF.12042	Lambs	Adults	OK	33.1234	47.8602	0.530975	-1.14713	0.251326	0.999992	no
CUFF.12043	Lambs	Adults	NOTEST	0.245818	0.140685	-0.805117	0.702408	0.482425	1	no
CUFF.12044	Lambs	Adults	OK	0.528126	0.332946	-0.665594	0.59454	0.552151	0.999992	no
CUFF.12045	Lambs	Adults	NOTEST	0.306505	0.204438	-0.58425	0.591739	0.554025	1	no
CUFF.12046	Lambs	Adults	NOTEST	0.143169	0.131731	-0.120125	0.0876173	0.930181	1	no
CUFF.12047	Lambs	Adults	NOTEST	0.227324	0.347727	0.613206	-0.619627	0.535503	1	no
CUFF.12048	Lambs	Adults	NOTEST	0.0912922	0.205546	1.1709	-0.887421	0.374852	1	no
CUFF.12049	Lambs	Adults	NOTEST	0.0644422	0.254267	1.98027	-1.40345	0.160483	1	no
CUFF.1205	Lambs	Adults	OK	196.413	164.793	-0.253238	0.576074	0.564565	0.999992	no
CUFF.12050	Lambs	Adults	NOTEST	0.163693	0.246676	0.591624	-0.532274	0.594536	1	no
CUFF.12051	Lambs	Adults	NOTEST	0.207306	0.229933	0.149456	-0.103552	0.917525	1	no
CUFF.12052	Lambs	Adults	OK	54.4969	49.8709	-0.127974	0.22885	0.818986	0.999992	no
CUFF.12053	Lambs	Adults	OK	0.180775	0.643024	1.83068	-1.10871	0.267557	0.999992	no
CUFF.12055	Lambs	Adults	NOTEST	0.0994167	0.12303	0.307445	-0.207583	0.835554	1	no
CUFF.12057	Lambs	Adults	NOTEST	0.0493364	0.171651	1.79876	-0.808023	0.419077	1	no
CUFF.12059	Lambs	Adults	NOTEST	0.175705	0.223631	0.347967	-0.320715	0.748426	1	no
CUFF.1206	Lambs	Adults	OK	8.88665	6.45793	-0.460567	0.554449	0.579272	0.999992	no
CUFF.12060	Lambs	Adults	OK	45.6482	37.1357	-0.297752	0.444031	0.65702	0.999992	no
CUFF.12062	Lambs	Adults	OK	1.80382	1.59173	-0.180455	0.218197	0.827275	0.999992	no
CUFF.12066	Lambs	Adults	OK	10.7985	9.55959	-0.175815	0.288374	0.77306	0.999992	no
CUFF.12067	Lambs	Adults	OK	18.0558	15.8525	-0.187756	0.414367	0.678605	0.999992	no
CUFF.12068	Lambs	Adults	OK	2.6586	3.37689	0.345031	-0.476642	0.633617	0.999992	no
CUFF.12069	Lambs	Adults	OK	1.56074	0.999322	-0.643206	0.385746	0.699685	0.999992	no
CUFF.1207	Lambs	Adults	OK	2.04309	1.5582	-0.390872	0.417815	0.676083	0.999992	no
CUFF.12070	Lambs	Adults	NOTEST	0.246106	0.097932	-1.32943	0.836626	0.402803	1	no
CUFF.12071	Lambs	Adults	OK	28.9072	31.8302	0.138963	-0.296109	0.767147	0.999992	no
CUFF.12072	Lambs	Adults	OK	0.266578	0.51966	0.963011	-0.960591	0.336758	0.999992	no
CUFF.12073	Lambs	Adults	NOTEST	0.149635	0.252932	0.7573	-0.480897	0.63059	1	no
CUFF.12074	Lambs	Adults	OK	13.3914	16.4209	0.294227	-0.647496	0.517311	0.999992	no
CUFF.12075	Lambs	Adults	OK	28.9324	35.8596	0.309676	-0.671523	0.501887	0.999992	no
CUFF.12076	Lambs	Adults	OK	0.929386	0.910617	-0.0294334	0.030348	0.97579	0.999992	no
CUFF.12077	Lambs	Adults	OK	16.0412	15.8081	-0.0211186	0.0303757	0.975767	0.999992	no
CUFF.1208	Lambs	Adults	OK	12.7254	8.89739	-0.516255	0.438649	0.660916	0.999992	no
CUFF.12083	Lambs	Adults	OK	1.2543	1.41124	0.17008	-0.259019	0.79562	0.999992	no
CUFF.12084	Lambs	Adults	OK	18.8949	20.6061	0.125076	-0.282372	0.777658	0.999992	no
CUFF.12085	Lambs	Adults	OK	17.8649	19.0945	0.0960292	-0.190033	0.849284	0.999992	no
CUFF.12086	Lambs	Adults	OK	40.2698	34.7898	-0.211034	0.446085	0.655536	0.999992	no
CUFF.12087	Lambs	Adults	OK	49.8588	60.6314	0.282219	-0.497356	0.618938	0.999992	no
CUFF.12088	Lambs	Adults	OK	2.88101	2.76246	-0.0606207	0.0784432	0.937476	0.999992	no
CUFF.12089	Lambs	Adults	OK	6.32944	5.49771	-0.203245	0.376632	0.706447	0.999992	no
CUFF.1209	Lambs	Adults	OK	110.728	124.331	0.167167	-0.350039	0.726309	0.999992	no
CUFF.12090	Lambs	Adults	NOTEST	0.170897	0.21985	0.363391	-0.340972	0.733125	1	no
CUFF.12091	Lambs	Adults	NOTEST	0.123055	0.202371	0.717704	-0.633328	0.52652	1	no
CUFF.12092	Lambs	Adults	NOTEST	0.116262	0.139315	0.26097	-0.199233	0.842081	1	no
CUFF.12093	Lambs	Adults	NOTEST	0.336837	0.242849	-0.471989	0.327069	0.743616	1	no
CUFF.12094	Lambs	Adults	OK	34.6847	31.9419	-0.118852	0.178381	0.858424	0.999992	no
CUFF.12095	Lambs	Adults	NOTEST	0.253287	0.144332	-0.811377	0.603532	0.546155	1	no
CUFF.12096	Lambs	Adults	NOTEST	0.307856	0.210941	-0.545421	0.495677	0.620123	1	no
CUFF.12097	Lambs	Adults	OK	30.641	24.8452	-0.302495	0.521601	0.601948	0.999992	no
CUFF.121	Lambs	Adults	NOTEST	0.184758	0.19017	0.041649	-0.0335154	0.973264	1	no
CUFF.1210	Lambs	Adults	OK	3.1451	2.20659	-0.511287	0.936012	0.349267	0.999992	no
CUFF.12102	Lambs	Adults	OK	1.34172	1.08486	-0.306565	0.298957	0.764973	0.999992	no
CUFF.12103	Lambs	Adults	OK	0.415037	0.627693	0.596818	-0.205379	0.837276	0.999992	no
CUFF.12104	Lambs	Adults	OK	2.09979	1.69942	-0.305201	0.342232	0.732176	0.999992	no
[truncated: 49,217 more rows]
