# Supplementary material for: Transcriptome Profile at Different Physiological Stages Reveals Potential Mode for Curly Fleece in Chinese Tan Sheep
Source: PLoS One. 2013 Aug 26;8(8):e71763. doi: 10.1371/journal.pone.0071763 (PMC3753335; doi:10.1371/journal.pone.0071763)
Supplement: Table S5 — Differentially expressed transcripts and isoforms between two groups. (XLSX) [file pone.0071763.s008.xlsx]

## Sheet: Genes
Table S5. Differentially expressed genes between two groups
Category	gene_id	sample_1	sample_2	status	value_1	value_2	log2_fold_change	test_stat	p_value	q_value	significant
Gene	CUFF.20545	Lambs	Adults	OK	88.1503	0.0780442	-10.1415	4.98405	6.22683e-07	0.0005765	yes
Gene	CUFF.20060	Lambs	Adults	OK	47.5806	2.00661	-4.56755	5.26278	1.41897e-07	0.000171376	yes
Gene	CUFF.49731	Lambs	Adults	OK	97.6336	16.8684	-2.53305	3.87879	0.000104977	0.0439289	yes
Gene	CUFF.33453	Lambs	Adults	OK	1.18176	5.18202	2.13258	-4.00442	6.21709e-05	0.0281256	yes
Gene	CUFF.46951	Lambs	Adults	OK	6.51435	29.9931	2.20294	-4.00972	6.07906e-05	0.0278779	yes
Gene	CUFF.1757	Lambs	Adults	OK	19.3434	92.1984	2.2529	-3.90191	9.54364e-05	0.0404421	yes
Gene	CUFF.52955	Lambs	Adults	OK	8.6402	42.2443	2.28962	-3.83629	0.000124906	0.0491939	yes
Gene	CUFF.36208	Lambs	Adults	OK	4.32262	21.5041	2.31463	-3.82699	0.000129718	0.0499146	yes
Gene	CUFF.35416	Lambs	Adults	OK	3.96134	19.7623	2.31869	-4.19159	2.77004e-05	0.0147195	yes
Gene	CUFF.57235	Lambs	Adults	OK	0.439334	2.48718	2.50112	-4.06607	4.78121e-05	0.0225437	yes
Gene	CUFF.46687	Lambs	Adults	OK	2.91728	16.6562	2.51336	-3.87295	0.000107527	0.0444407	yes
Gene	CUFF.54580	Lambs	Adults	OK	0.886322	5.21379	2.55643	-4.49356	7.00414e-06	0.00478526	yes
Gene	CUFF.56996	Lambs	Adults	OK	8.78872	58.0007	2.72234	-4.53704	5.70502e-06	0.00406356	yes
Gene	CUFF.56249	Lambs	Adults	OK	5.64098	39.5549	2.80984	-4.07916	4.51992e-05	0.0216162	yes
Gene	CUFF.36242	Lambs	Adults	OK	3.31876	23.3206	2.81289	-5.01744	5.23637e-07	0.000531206	yes
Gene	CUFF.6852	Lambs	Adults	OK	2.5661	19.7004	2.94058	-4.98899	6.06964e-07	0.0005765	yes
Gene	CUFF.37370	Lambs	Adults	OK	0.451941	3.5843	2.98749	-4.15356	3.27336e-05	0.0166034	yes
Gene	CUFF.14017	Lambs	Adults	OK	7.06495	59.6853	3.07863	-4.93639	7.95837e-07	0.000666056	yes
Gene	CUFF.22829	Lambs	Adults	OK	31.8047	290.624	3.19184	-4.92134	8.59531e-07	0.000701818	yes
Gene	CUFF.15574	Lambs	Adults	OK	2.70149	26.0106	3.26727	-4.27698	1.89442e-05	0.0103967	yes
Gene	CUFF.28144	Lambs	Adults	OK	2.77645	26.8381	3.27297	-5.3228	1.02183e-07	0.000142533	yes
Gene	CUFF.35400	Lambs	Adults	OK	0.0784722	0.77008	3.29476	-3.83175	0.000127235	0.0495283	yes
Gene	CUFF.13015	Lambs	Adults	OK	0.47984	4.92318	3.35897	-4.49561	6.93707e-06	0.00478526	yes
Gene	CUFF.43775	Lambs	Adults	OK	0.470663	4.88263	3.37489	-4.79415	1.63364e-06	0.00127185	yes
Gene	CUFF.2763	Lambs	Adults	OK	2.86794	31.0856	3.43816	-5.28291	1.27151e-07	0.000163717	yes
Gene	CUFF.58966	Lambs	Adults	OK	1.78833	19.66	3.45858	-5.72274	1.04821e-08	2.06417e-05	yes
Gene	CUFF.18482	Lambs	Adults	OK	0.583259	6.4264	3.4618	-5.41564	6.10692e-08	9.29279e-05	yes
Gene	CUFF.8627	Lambs	Adults	OK	0.323445	3.57631	3.46688	-4.58808	4.47344e-06	0.00325559	yes
Gene	CUFF.20614	Lambs	Adults	OK	2.72416	31.4631	3.52978	-4.34204	1.41164e-05	0.00814782	yes
Gene	CUFF.11426	Lambs	Adults	OK	0.885089	10.6248	3.58547	-4.09827	4.16247e-05	0.0204922	yes
Gene	CUFF.27604	Lambs	Adults	OK	0.0415469	0.55038	3.72761	-3.8453	0.000120405	0.0479857	yes
Gene	CUFF.4518	Lambs	Adults	OK	0.161183	2.15241	3.73918	-3.85153	0.00011738	0.0473438	yes
Gene	CUFF.9111	Lambs	Adults	OK	2.28551	30.7083	3.74804	-3.93803	8.2155e-05	0.0357182	yes
Gene	CUFF.27116	Lambs	Adults	OK	0.28219	3.79834	3.75063	-5.21793	1.80929e-07	0.000208861	yes
Gene	CUFF.24690	Lambs	Adults	OK	0.242877	3.39047	3.80319	-5.4232	5.85404e-08	9.29279e-05	yes
Gene	CUFF.9958	Lambs	Adults	OK	0.0555242	0.859557	3.95241	-4.08508	4.40607e-05	0.0213771	yes
Gene	CUFF.31438	Lambs	Adults	OK	31.6745	517.208	4.02935	-4.76615	1.87777e-06	0.00142868	yes
Gene	CUFF.25766	Lambs	Adults	OK	1.2513	21.1677	4.08036	-5.17999	2.21893e-07	0.000239622	yes
Gene	CUFF.21253	Lambs	Adults	OK	0.555903	9.78715	4.13798	-4.47543	7.6257e-06	0.0050056	yes
Gene	CUFF.31651	Lambs	Adults	OK	0.063104	1.12597	4.15729	-4.00111	6.30451e-05	0.0281408	yes
Gene	CUFF.12201	Lambs	Adults	OK	0.252583	4.5173	4.16063	-4.98554	6.17884e-07	0.0005765	yes
Gene	CUFF.29248	Lambs	Adults	OK	0.0484669	0.884368	4.18958	-4.25656	2.07601e-05	0.0112094	yes
Gene	CUFF.58564	Lambs	Adults	OK	2.56102	48.1992	4.23422	-6.74541	1.52591e-11	6.38537e-08	yes
Gene	CUFF.56258	Lambs	Adults	OK	8.11686	153.275	4.23906	-6.06442	1.32428e-09	2.7708e-06	yes
Gene	CUFF.26965	Lambs	Adults	OK	0.0825583	1.59861	4.27526	-4.43026	9.41179e-06	0.0060592	yes
Gene	CUFF.6908	Lambs	Adults	OK	0.196492	4.07301	4.37355	-4.33774	1.43953e-05	0.00816801	yes
Gene	CUFF.943	Lambs	Adults	OK	5.62663	117.112	4.37947	-6.57938	4.72418e-11	1.43774e-07	yes
Gene	CUFF.19244	Lambs	Adults	OK	1.04336	21.7896	4.38433	-6.25794	3.90102e-10	1.08829e-06	yes
Gene	CUFF.55258	Lambs	Adults	OK	0.0649054	1.40547	4.43657	-3.94423	8.00578e-05	0.0352644	yes
Gene	CUFF.17714	Lambs	Adults	OK	0.0305633	0.673638	4.4621	-4.35057	1.35786e-05	0.00811734	yes
Gene	CUFF.9942	Lambs	Adults	OK	0.211599	4.91893	4.53894	-5.20092	1.98305e-07	0.000221289	yes
Gene	CUFF.8490	Lambs	Adults	OK	3.50681	82.7875	4.56118	-6.20716	5.395e-10	1.38929e-06	yes
Gene	CUFF.46933	Lambs	Adults	OK	0.977614	23.0898	4.56185	-6.10105	1.05374e-09	2.35174e-06	yes
Gene	CUFF.24208	Lambs	Adults	OK	0.11543	2.74916	4.5739	-5.1201	3.0537e-07	0.000319465	yes
Gene	CUFF.58029	Lambs	Adults	OK	2.22279	53.524	4.58974	-6.60738	3.91192e-11	1.30959e-07	yes
Gene	CUFF.15561	Lambs	Adults	OK	0.0628556	1.51934	4.59526	-4.97443	6.5439e-07	0.0005765	yes
Gene	CUFF.29887	Lambs	Adults	OK	0.0325498	0.813215	4.64292	-3.91615	8.99751e-05	0.0386166	yes
Gene	CUFF.58963	Lambs	Adults	OK	0.133223	3.5424	4.73281	-6.12831	8.88158e-10	2.12378e-06	yes
Gene	CUFF.56256	Lambs	Adults	OK	7.94156	213.867	4.75115	-4.97477	6.53237e-07	0.0005765	yes
Gene	CUFF.52565	Lambs	Adults	OK	1.10207	32.7593	4.89362	-7.51933	5.50671e-14	3.68696e-10	yes
Gene	CUFF.42321	Lambs	Adults	OK	0.0182362	0.619479	5.08618	-4.95725	7.14997e-07	0.000613743	yes
Gene	CUFF.35115	Lambs	Adults	OK	0.0226314	0.817171	5.17424	-4.74912	2.04306e-06	0.0015199	yes
Gene	CUFF.28305	Lambs	Adults	OK	0.301754	11.1178	5.20336	-5.4455	5.16586e-08	8.64688e-05	yes
Gene	CUFF.43895	Lambs	Adults	OK	0.0769596	2.84684	5.20912	-3.86023	0.000113282	0.046248	yes
Gene	CUFF.56653	Lambs	Adults	OK	0.0659513	2.61251	5.30789	-4.82917	1.37107e-06	0.00109284	yes
Gene	CUFF.24698	Lambs	Adults	OK	1.6882	70.6954	5.38806	-7.93072	2.22045e-15	2.4778e-11	yes
Gene	CUFF.16009	Lambs	Adults	OK	0.550998	24.6342	5.48247	-4.34665	1.38233e-05	0.00811865	yes
Gene	CUFF.19180	Lambs	Adults	OK	0.429699	21.9563	5.67516	-4.47764	7.54723e-06	0.0050056	yes
Gene	CUFF.56661	Lambs	Adults	OK	0.0602777	3.50632	5.86219	-4.36737	1.25751e-05	0.00765414	yes
Gene	CUFF.42341	Lambs	Adults	OK	0.0660255	4.2984	6.02463	-4.3987	1.08903e-05	0.00675137	yes
Gene	CUFF.56660	Lambs	Adults	OK	0.050532	3.41227	6.07739	-6.76181	1.3628e-11	6.38537e-08	yes
Gene	CUFF.7422	Lambs	Adults	OK	0.0190063	1.51331	6.31508	-5.56209	2.66559e-08	4.69662e-05	yes
Gene	CUFF.53984	Lambs	Adults	OK	0.0532253	4.52435	6.40946	-5.65423	1.56545e-08	2.91148e-05	yes
Gene	CUFF.46110	Lambs	Adults	OK	0.0346804	3.10572	6.48466	-4.13277	3.58419e-05	0.0179086	yes
Gene	CUFF.19183	Lambs	Adults	OK	0.0120759	1.28768	6.7365	-4.40187	1.07322e-05	0.00675137	yes
Gene	CUFF.11164	Lambs	Adults	OK	0.0307587	3.40954	6.79244	-5.26092	1.43338e-07	0.000171376	yes
Gene	CUFF.51282	Lambs	Adults	OK	0.00521587	0.650271	6.96199	-4.30345	1.6816e-05	0.00938251	yes
Gene	CUFF.58040	Lambs	Adults	OK	0.0412351	5.5651	7.07639	-4.18737	2.82208e-05	0.0147617	yes
Gene	CUFF.16012	Lambs	Adults	OK	1.81146	249.177	7.10387	-8.4346	0	0	yes
Gene	CUFF.19171	Lambs	Adults	OK	0.00644081	1.08845	7.40082	-4.16518	3.11104e-05	0.0160228	yes
Gene	CUFF.51289	Lambs	Adults	OK	0.00777814	2.04358	8.03746	-5.3754	7.64133e-08	0.000111221	yes
Gene	CUFF.14527	Lambs	Adults	OK	0.198298	57.9582	8.1912	-9.47767	0	0	yes
Gene	CUFF.8488	Lambs	Adults	OK	0.273181	81.988	8.22941	-6.63781	3.1837e-11	1.18423e-07	yes
Gene	CUFF.4567	Lambs	Adults	OK	0.0902054	30.8632	8.41846	-7.24191	4.42313e-13	2.46788e-09	yes
Gene	CUFF.24187	Lambs	Adults	OK	0.0808181	30.4861	8.55926	-4.02048	5.80795e-05	0.0270046	yes
Gene	CUFF.49168	Lambs	Adults	OK	0.218502	137.965	9.30244	-7.71398	1.22125e-14	1.02209e-10	yes
Gene	CUFF.27897	Lambs	Adults	OK	0.00643763	15.4512	11.2289	-5.29417	1.19559e-07	0.000160099	yes
Gene	CUFF.50872	Lambs	Adults	OK	2.19744	0.0362852	-5.9203	3.05988	0.00221427	0.449256	no
Gene	CUFF.40892	Lambs	Adults	OK	0.443412	0.0113138	-5.2925	2.34397	0.0190799	0.999992	no
Gene	CUFF.11210	Lambs	Adults	OK	3.90515	0.103799	-5.23352	2.06206	0.0392021	0.999992	no
Gene	CUFF.50858	Lambs	Adults	OK	0.520272	0.0203959	-4.67291	3.1661	0.00154497	0.354253	no
Gene	CUFF.34481	Lambs	Adults	NOTEST	0.302041	0.0124376	-4.60196	2.03062	0.0422937	1	no
Gene	CUFF.58254	Lambs	Adults	OK	0.55115	0.0232346	-4.5681	2.03968	0.0413826	0.999992	no
Gene	CUFF.30341	Lambs	Adults	OK	0.804212	0.0351907	-4.51431	2.1461	0.0318651	0.999992	no
Gene	CUFF.19163	Lambs	Adults	OK	0.43258	0.0267842	-4.01351	2.8636	0.00418851	0.711771	no
Gene	CUFF.2450	Lambs	Adults	OK	1.02869	0.070004	-3.87723	2.72428	0.00644418	0.954565	no
Gene	CUFF.33224	Lambs	Adults	OK	0.459935	0.0333989	-3.78356	2.19329	0.0282862	0.999992	no
Gene	CUFF.46054	Lambs	Adults	OK	0.56927	0.0425238	-3.74277	2.03908	0.0414424	0.999992	no
Gene	CUFF.16578	Lambs	Adults	OK	4.19963	0.331514	-3.66312	3.00906	0.00262054	0.506633	no
Gene	CUFF.8278	Lambs	Adults	OK	0.694496	0.0560228	-3.63188	3.08207	0.00205569	0.427443	no
Gene	CUFF.53474	Lambs	Adults	OK	0.480856	0.039052	-3.62214	2.51207	0.0120026	0.999992	no
Gene	CUFF.41875	Lambs	Adults	NOTEST	0.315794	0.0271622	-3.53932	2.3899	0.0168528	1	no
Gene	CUFF.43870	Lambs	Adults	NOTEST	0.273773	0.0237581	-3.52649	2.39847	0.0164637	1	no
Gene	CUFF.25926	Lambs	Adults	OK	1.66526	0.151579	-3.45761	2.8327	0.0046156	0.746594	no
Gene	CUFF.25902	Lambs	Adults	OK	0.739699	0.0674448	-3.45516	2.43216	0.0150093	0.999992	no
Gene	CUFF.3119	Lambs	Adults	OK	0.388808	0.0357189	-3.4443	2.06925	0.0385225	0.999992	no
Gene	CUFF.46103	Lambs	Adults	NOTEST	0.314984	0.0293571	-3.4235	1.98488	0.0471577	1	no
Gene	CUFF.41543	Lambs	Adults	OK	0.622935	0.0594031	-3.39047	2.31486	0.0206208	0.999992	no
Gene	CUFF.50861	Lambs	Adults	OK	1.3344	0.12738	-3.38898	2.31706	0.0205003	0.999992	no
Gene	CUFF.52469	Lambs	Adults	OK	1.31977	0.138137	-3.25612	2.33668	0.0194558	0.999992	no
Gene	CUFF.53469	Lambs	Adults	OK	0.424506	0.0447975	-3.2443	2.27426	0.0229504	0.999992	no
Gene	CUFF.10328	Lambs	Adults	OK	5.75793	0.623131	-3.20794	3.32454	0.000885644	0.241046	no
Gene	CUFF.19698	Lambs	Adults	OK	0.564876	0.0618342	-3.19146	2.22852	0.0258456	0.999992	no
Gene	CUFF.19133	Lambs	Adults	OK	0.895032	0.0998101	-3.16468	3.15238	0.00161943	0.36385	no
Gene	CUFF.37293	Lambs	Adults	OK	3.05857	0.34729	-3.13865	3.77089	0.000162667	0.0591913	no
Gene	CUFF.58764	Lambs	Adults	OK	7.59257	0.880447	-3.10828	3.00753	0.00263377	0.506633	no
Gene	CUFF.48719	Lambs	Adults	OK	0.643991	0.0758952	-3.08496	2.65445	0.00794379	0.999992	no
Gene	CUFF.48721	Lambs	Adults	OK	0.785894	0.094037	-3.06303	2.62769	0.00859661	0.999992	no
Gene	CUFF.6358	Lambs	Adults	OK	0.592375	0.0733345	-3.01395	2.00431	0.0450374	0.999992	no
Gene	CUFF.53467	Lambs	Adults	OK	0.403666	0.0542735	-2.89484	2.54939	0.0107913	0.999992	no
Gene	CUFF.44355	Lambs	Adults	OK	0.750287	0.103477	-2.85813	1.99096	0.0464857	0.999992	no
Gene	CUFF.59046	Lambs	Adults	OK	0.384048	0.053561	-2.84203	2.32378	0.0201372	0.999992	no
Gene	CUFF.12907	Lambs	Adults	OK	0.92919	0.129931	-2.83823	2.70743	0.00678067	0.991978	no
Gene	CUFF.8274	Lambs	Adults	OK	0.488994	0.0739574	-2.72505	2.6282	0.00858381	0.999992	no
Gene	CUFF.22022	Lambs	Adults	OK	0.640804	0.101248	-2.662	2.3705	0.0177639	0.999992	no
Gene	CUFF.44357	Lambs	Adults	OK	1.16724	0.184783	-2.6592	2.70742	0.00678089	0.991978	no
Gene	CUFF.29147	Lambs	Adults	OK	0.525646	0.085256	-2.62422	2.42112	0.0154727	0.999992	no
Gene	CUFF.21946	Lambs	Adults	OK	0.630213	0.110214	-2.51553	2.04213	0.0411388	0.999992	no
Gene	CUFF.25903	Lambs	Adults	OK	0.692447	0.121562	-2.51001	2.53054	0.0113888	0.999992	no
Gene	CUFF.3589	Lambs	Adults	OK	4.63232	0.828165	-2.48374	2.47405	0.013359	0.999992	no
Gene	CUFF.936	Lambs	Adults	OK	5.48282	1.00423	-2.44883	2.80719	0.00499753	0.789162	no
Gene	CUFF.49567	Lambs	Adults	OK	6.2225	1.17245	-2.40797	3.18361	0.0014545	0.345336	no
Gene	CUFF.9893	Lambs	Adults	OK	0.693335	0.13153	-2.39816	2.61581	0.00890169	0.999992	no
Gene	CUFF.88	Lambs	Adults	NOTEST	0.320044	0.0608378	-2.39523	2.08282	0.0372681	1	no
Gene	CUFF.26963	Lambs	Adults	OK	5.42207	1.04059	-2.38145	2.24946	0.0244831	0.999992	no
Gene	CUFF.30477	Lambs	Adults	OK	0.497514	0.0958794	-2.37544	2.09015	0.036604	0.999992	no
Gene	CUFF.10689	Lambs	Adults	OK	1.21356	0.234182	-2.37354	2.2184	0.0265276	0.999992	no
Gene	CUFF.11207	Lambs	Adults	OK	0.935656	0.180594	-2.37323	2.06648	0.0387832	0.999992	no
Gene	CUFF.8275	Lambs	Adults	OK	0.725356	0.141352	-2.3594	2.23923	0.0251412	0.999992	no
Gene	CUFF.90	Lambs	Adults	OK	0.448803	0.0876722	-2.35589	2.07226	0.0382412	0.999992	no
Gene	CUFF.7355	Lambs	Adults	OK	0.973214	0.191293	-2.34698	2.69398	0.0070605	0.999992	no
Gene	CUFF.53107	Lambs	Adults	OK	0.500265	0.0997492	-2.32631	2.1827	0.0290576	0.999992	no
Gene	CUFF.48825	Lambs	Adults	OK	4.66723	0.970039	-2.26645	2.94207	0.00326027	0.596415	no
Gene	CUFF.14460	Lambs	Adults	OK	0.466524	0.0972012	-2.26291	2.04965	0.0403982	0.999992	no
Gene	CUFF.2205	Lambs	Adults	OK	6.23987	1.31487	-2.2466	2.5709	0.0101434	0.999992	no
Gene	CUFF.13096	Lambs	Adults	OK	1.73106	0.365202	-2.24489	2.27831	0.0227081	0.999992	no
Gene	CUFF.23297	Lambs	Adults	OK	0.494665	0.106612	-2.21408	2.00656	0.0447962	0.999992	no
Gene	CUFF.12208	Lambs	Adults	OK	0.747709	0.162855	-2.19889	2.04268	0.0410845	0.999992	no
Gene	CUFF.44359	Lambs	Adults	OK	0.879235	0.193064	-2.18717	2.13814	0.0325051	0.999992	no
Gene	CUFF.49658	Lambs	Adults	OK	12.1213	2.67642	-2.17917	2.92726	0.00341958	0.612596	no
Gene	CUFF.46828	Lambs	Adults	OK	1.57018	0.347627	-2.17532	2.49803	0.0124885	0.999992	no
Gene	CUFF.4320	Lambs	Adults	OK	0.518473	0.115494	-2.16646	2.42556	0.0152849	0.999992	no
Gene	CUFF.56647	Lambs	Adults	OK	1.24199	0.278357	-2.15764	2.08441	0.0371225	0.999992	no
Gene	CUFF.37557	Lambs	Adults	OK	5.88528	1.32249	-2.15385	2.82317	0.00475509	0.761657	no
Gene	CUFF.41639	Lambs	Adults	OK	0.53802	0.121333	-2.14868	2.04952	0.040411	0.999992	no
Gene	CUFF.19383	Lambs	Adults	OK	1.62249	0.367056	-2.14414	1.99883	0.0456265	0.999992	no
Gene	CUFF.9093	Lambs	Adults	OK	51.1673	11.7002	-2.12869	3.00756	0.0026335	0.506633	no
Gene	CUFF.46058	Lambs	Adults	OK	0.7199	0.165463	-2.12129	2.68611	0.00722899	0.999992	no
Gene	CUFF.20094	Lambs	Adults	OK	0.75414	0.175805	-2.10085	2.0965	0.0360379	0.999992	no
Gene	CUFF.5726	Lambs	Adults	OK	1.51185	0.353144	-2.09799	2.28623	0.0222405	0.999992	no
Gene	CUFF.12881	Lambs	Adults	OK	2.91646	0.683538	-2.09313	2.47745	0.0132326	0.999992	no
Gene	CUFF.16492	Lambs	Adults	OK	5.93213	1.41612	-2.06661	2.67012	0.00758244	0.999992	no
Gene	CUFF.37796	Lambs	Adults	OK	1.23653	0.299838	-2.04404	2.16548	0.0303512	0.999992	no
Gene	CUFF.3584	Lambs	Adults	OK	0.781963	0.189971	-2.04132	2.62379	0.00869568	0.999992	no
Gene	CUFF.47543	Lambs	Adults	OK	0.424975	0.105777	-2.00635	2.49242	0.0126876	0.999992	no
Gene	CUFF.58765	Lambs	Adults	OK	2.49261	0.622833	-2.00074	2.03656	0.0416938	0.999992	no
Gene	CUFF.12540	Lambs	Adults	OK	0.163717	0.656235	2.00301	-2.20642	0.0273546	0.999992	no
Gene	CUFF.41283	Lambs	Adults	OK	0.481076	1.93316	2.00662	-2.02191	0.0431852	0.999992	no
Gene	CUFF.41842	Lambs	Adults	OK	1.40999	5.6903	2.01282	-3.23128	0.00123237	0.3056	no
Gene	CUFF.5347	Lambs	Adults	OK	3.08618	12.4814	2.01589	-2.31318	0.0207126	0.999992	no
Gene	CUFF.54598	Lambs	Adults	OK	0.541321	2.19253	2.01804	-2.27797	0.0227283	0.999992	no
Gene	CUFF.33140	Lambs	Adults	NOTEST	0.0619532	0.252016	2.02427	-2.00967	0.0444658	1	no
Gene	CUFF.30438	Lambs	Adults	OK	0.142387	0.580727	2.02804	-2.12354	0.0337083	0.999992	no
Gene	CUFF.20994	Lambs	Adults	OK	2.97919	12.152	2.0282	-2.41909	0.0155596	0.999992	no
Gene	CUFF.40324	Lambs	Adults	OK	3.33366	13.6554	2.03429	-2.59701	0.00940386	0.999992	no
Gene	CUFF.24097	Lambs	Adults	OK	0.162285	0.666296	2.03763	-1.99591	0.0459438	0.999992	no
Gene	CUFF.39679	Lambs	Adults	OK	2.04878	8.41543	2.03827	-2.03285	0.042068	0.999992	no
Gene	CUFF.13807	Lambs	Adults	NOTEST	0.0974072	0.400204	2.03863	-2.19739	0.0279928	1	no
Gene	CUFF.4943	Lambs	Adults	OK	1.34922	5.61902	2.05819	-2.58831	0.00964489	0.999992	no
Gene	CUFF.57994	Lambs	Adults	OK	0.741696	3.09076	2.05906	-2.93811	0.00330225	0.600812	no
Gene	CUFF.46604	Lambs	Adults	OK	2.17931	9.16152	2.07172	-3.67545	0.000237429	0.0811061	no
Gene	CUFF.50446	Lambs	Adults	NOTEST	0.0580985	0.245534	2.07935	-2.17878	0.0293482	1	no
Gene	CUFF.37254	Lambs	Adults	OK	2.00116	8.47935	2.08312	-2.50038	0.0124059	0.999992	no
Gene	CUFF.57012	Lambs	Adults	OK	0.839721	3.55901	2.08349	-2.07778	0.03773	0.999992	no
Gene	CUFF.59272	Lambs	Adults	OK	0.310407	1.31587	2.08379	-2.69841	0.00696723	0.999992	no
Gene	CUFF.24142	Lambs	Adults	OK	0.290558	1.235	2.08761	-2.66073	0.00779712	0.999992	no
Gene	CUFF.37455	Lambs	Adults	OK	0.133972	0.570109	2.08931	-2.46631	0.0136511	0.999992	no
Gene	CUFF.4523	Lambs	Adults	OK	1.02374	4.35948	2.0903	-2.39042	0.0168292	0.999992	no
Gene	CUFF.17712	Lambs	Adults	OK	0.105284	0.448853	2.09195	-2.14592	0.031879	0.999992	no
Gene	CUFF.36120	Lambs	Adults	NOTEST	0.0534267	0.228319	2.09542	-2.09738	0.0359601	1	no
Gene	CUFF.38916	Lambs	Adults	OK	0.12092	0.51834	2.09984	-2.01724	0.0436706	0.999992	no
Gene	CUFF.16500	Lambs	Adults	NOTEST	0.0901839	0.387124	2.10185	-2.36456	0.0180517	1	no
Gene	CUFF.24512	Lambs	Adults	OK	0.0965556	0.415346	2.10488	-2.22335	0.0261925	0.999992	no
Gene	CUFF.55294	Lambs	Adults	OK	0.483985	2.08771	2.10889	-2.83952	0.00451817	0.745097	no
Gene	CUFF.31733	Lambs	Adults	OK	153.454	662.022	2.10907	-2.86686	0.00414569	0.708089	no
Gene	CUFF.57166	Lambs	Adults	OK	0.14443	0.62602	2.11584	-2.60015	0.0093183	0.999992	no
Gene	CUFF.41154	Lambs	Adults	OK	1.7961	7.82634	2.12347	-2.27479	0.0229183	0.999992	no
Gene	CUFF.39422	Lambs	Adults	OK	0.101012	0.440272	2.12387	-2.13016	0.0331586	0.999992	no
Gene	CUFF.53085	Lambs	Adults	OK	0.232382	1.01652	2.12907	-1.96728	0.0491507	0.999992	no
Gene	CUFF.24183	Lambs	Adults	OK	1.43843	6.29441	2.12957	-2.36515	0.018023	0.999992	no
Gene	CUFF.10180	Lambs	Adults	OK	0.40873	1.7993	2.13821	-2.19053	0.0284859	0.999992	no
Gene	CUFF.31037	Lambs	Adults	OK	1.90753	8.44186	2.14585	-2.18701	0.0287418	0.999992	no
Gene	CUFF.45397	Lambs	Adults	OK	0.140545	0.622668	2.14743	-2.51754	0.0118176	0.999992	no
Gene	CUFF.57010	Lambs	Adults	OK	4.78514	21.2328	2.14966	-3.17781	0.0014839	0.347388	no
Gene	CUFF.9957	Lambs	Adults	OK	0.0979546	0.437441	2.1589	-2.35489	0.018528	0.999992	no
Gene	CUFF.31042	Lambs	Adults	OK	6.25516	28.1695	2.17101	-2.57091	0.0101433	0.999992	no
Gene	CUFF.43828	Lambs	Adults	NOTEST	0.0627942	0.283505	2.17467	-2.29581	0.0216865	1	no
Gene	CUFF.19268	Lambs	Adults	OK	0.185233	0.838186	2.17793	-1.9663	0.0492641	0.999992	no
Gene	CUFF.35919	Lambs	Adults	OK	3.45161	15.6859	2.18413	-2.488	0.0128465	0.999992	no
Gene	CUFF.28925	Lambs	Adults	OK	1.89381	8.73354	2.20527	-2.41385	0.0157847	0.999992	no
Gene	CUFF.40312	Lambs	Adults	OK	1.67338	7.74022	2.20961	-2.53119	0.0113677	0.999992	no
Gene	CUFF.33511	Lambs	Adults	OK	0.288237	1.33562	2.21218	-2.27928	0.0226505	0.999992	no
Gene	CUFF.7412	Lambs	Adults	OK	42.0413	194.818	2.21225	-2.95922	0.00308424	0.570447	no
Gene	CUFF.51888	Lambs	Adults	OK	14.2653	66.4048	2.21878	-3.59732	0.000321513	0.107633	no
Gene	CUFF.3975	Lambs	Adults	OK	0.666512	3.10283	2.21888	-3.55497	0.000378024	0.122865	no
Gene	CUFF.55293	Lambs	Adults	OK	0.620126	2.91398	2.23236	-3.12477	0.00177945	0.391912	no
Gene	CUFF.17358	Lambs	Adults	OK	0.262308	1.23541	2.23565	-2.17743	0.0294484	0.999992	no
Gene	CUFF.56197	Lambs	Adults	OK	4.74394	22.4325	2.24144	-3.06911	0.002147	0.438264	no
Gene	CUFF.19246	Lambs	Adults	OK	3.17786	15.0296	2.24168	-3.41889	0.000628771	0.18146	no
Gene	CUFF.29568	Lambs	Adults	OK	0.093441	0.444045	2.24858	-2.32652	0.0199907	0.999992	no
Gene	CUFF.44862	Lambs	Adults	NOTEST	0.0403415	0.193274	2.26031	-2.06704	0.0387305	1	no
Gene	CUFF.18320	Lambs	Adults	OK	0.0938088	0.450318	2.26315	-2.31379	0.0206792	0.999992	no
Gene	CUFF.46583	Lambs	Adults	OK	211.003	1018.06	2.27049	-3.50746	0.000452407	0.138947	no
Gene	CUFF.57165	Lambs	Adults	OK	0.0842792	0.415965	2.30321	-1.97189	0.0486217	0.999992	no
Gene	CUFF.19174	Lambs	Adults	OK	0.150572	0.743738	2.30434	-2.05857	0.0395359	0.999992	no
Gene	CUFF.12638	Lambs	Adults	OK	0.333119	1.64903	2.30751	-1.98012	0.04769	0.999992	no
Gene	CUFF.55451	Lambs	Adults	OK	0.0805049	0.401242	2.31732	-2.05655	0.0397291	0.999992	no
Gene	CUFF.12537	Lambs	Adults	NOTEST	0.0768473	0.383487	2.31911	-2.42362	0.0153665	1	no
Gene	CUFF.10157	Lambs	Adults	NOTEST	0.0738118	0.368605	2.32015	-2.60403	0.00921342	1	no
Gene	CUFF.2352	Lambs	Adults	NOTEST	0.0523857	0.262159	2.3232	-1.97826	0.0478994	1	no
Gene	CUFF.55098	Lambs	Adults	OK	0.338032	1.70607	2.33544	-3.32526	0.000883354	0.241046	no
Gene	CUFF.10648	Lambs	Adults	OK	0.170864	0.865864	2.34129	-2.68931	0.00715992	0.999992	no
Gene	CUFF.49282	Lambs	Adults	OK	0.0801614	0.411397	2.35955	-3.09401	0.00197471	0.416576	no
Gene	CUFF.16232	Lambs	Adults	OK	0.170215	0.876757	2.36482	-2.63599	0.00838934	0.999992	no
Gene	CUFF.13871	Lambs	Adults	OK	0.120304	0.620747	2.36733	-1.98909	0.0466917	0.999992	no
Gene	CUFF.26224	Lambs	Adults	OK	0.0985479	0.509747	2.37089	-2.53696	0.011182	0.999992	no
Gene	CUFF.32515	Lambs	Adults	OK	0.10883	0.56299	2.37103	-2.10935	0.0349148	0.999992	no
Gene	CUFF.21020	Lambs	Adults	OK	0.354276	1.84437	2.38018	-2.7862	0.00533308	0.830397	no
Gene	CUFF.20390	Lambs	Adults	OK	1.40361	7.40659	2.39967	-3.49368	0.000476419	0.144992	no
Gene	CUFF.44767	Lambs	Adults	OK	0.171146	0.911588	2.41316	-2.8311	0.00463875	0.746594	no
Gene	CUFF.52496	Lambs	Adults	NOTEST	0.0638046	0.341919	2.42192	-2.49893	0.0124569	1	no
Gene	CUFF.1828	Lambs	Adults	NOTEST	0.072743	0.390616	2.42487	-2.58954	0.00961034	1	no
Gene	CUFF.16303	Lambs	Adults	OK	0.179665	0.965484	2.42594	-1.99501	0.0460414	0.999992	no
Gene	CUFF.37427	Lambs	Adults	OK	0.497609	2.68228	2.43038	-2.43582	0.0148582	0.999992	no
Gene	CUFF.40317	Lambs	Adults	OK	0.0797142	0.43214	2.43859	-1.98603	0.0470305	0.999992	no
Gene	CUFF.30003	Lambs	Adults	NOTEST	0.0450379	0.244716	2.4419	-1.9625	0.0497048	1	no
Gene	CUFF.6887	Lambs	Adults	OK	1.13727	6.20764	2.44847	-3.14084	0.00168465	0.37598	no
Gene	CUFF.56662	Lambs	Adults	OK	0.641906	3.51552	2.4533	-2.52683	0.0115096	0.999992	no
Gene	CUFF.21756	Lambs	Adults	OK	0.083462	0.458532	2.45783	-2.35475	0.0185353	0.999992	no
Gene	CUFF.29401	Lambs	Adults	OK	0.0988843	0.543531	2.45855	-2.80849	0.0049775	0.789162	no
Gene	CUFF.55605	Lambs	Adults	OK	0.292083	1.62305	2.47426	-2.48347	0.0130109	0.999992	no
Gene	CUFF.34765	Lambs	Adults	OK	0.704098	3.91778	2.47619	-3.59319	0.000326653	0.108271	no
Gene	CUFF.58726	Lambs	Adults	OK	12.2898	68.5269	2.47921	-2.34959	0.0187943	0.999992	no
Gene	CUFF.46706	Lambs	Adults	NOTEST	0.0572322	0.321121	2.48822	-2.29263	0.0218692	1	no
Gene	CUFF.28018	Lambs	Adults	NOTEST	0.0499347	0.283738	2.50644	-2.16873	0.0301035	1	no
Gene	CUFF.17369	Lambs	Adults	OK	0.0795038	0.452114	2.50759	-2.31263	0.0207429	0.999992	no
Gene	CUFF.18620	Lambs	Adults	OK	1.52942	8.69856	2.50779	-3.56494	0.00036394	0.119447	no
Gene	CUFF.1974	Lambs	Adults	NOTEST	0.0564923	0.321398	2.50824	-2.10126	0.035618	1	no
Gene	CUFF.3976	Lambs	Adults	OK	1.05633	6.01257	2.50892	-3.00487	0.00265696	0.506633	no
Gene	CUFF.51875	Lambs	Adults	OK	0.615137	3.55381	2.53039	-3.33011	0.000868113	0.24018	no
Gene	CUFF.47673	Lambs	Adults	OK	86.9359	503.693	2.53452	-2.42665	0.0152392	0.999992	no
Gene	CUFF.29571	Lambs	Adults	NOTEST	0.0595013	0.346188	2.54056	-2.99294	0.002763	1	no
Gene	CUFF.6498	Lambs	Adults	OK	13.0974	76.2034	2.54058	-2.02398	0.042972	0.999992	no
Gene	CUFF.56761	Lambs	Adults	OK	0.37731	2.19788	2.54229	-2.6093	0.00907278	0.999992	no
Gene	CUFF.4051	Lambs	Adults	OK	528.47	3119.7	2.56151	-2.32505	0.0200695	0.999992	no
Gene	CUFF.17849	Lambs	Adults	OK	0.313572	1.86608	2.57314	-2.05372	0.0400032	0.999992	no
Gene	CUFF.26951	Lambs	Adults	OK	0.116314	0.696442	2.58198	-1.97711	0.0480296	0.999992	no
Gene	CUFF.20065	Lambs	Adults	OK	0.0751972	0.450508	2.5828	-2.09578	0.0361016	0.999992	no
Gene	CUFF.29404	Lambs	Adults	NOTEST	0.0609511	0.365507	2.58417	-2.38511	0.0170742	1	no
Gene	CUFF.30204	Lambs	Adults	OK	0.108004	0.652242	2.59432	-2.04322	0.0410311	0.999992	no
Gene	CUFF.19213	Lambs	Adults	OK	0.575055	3.48459	2.59922	-1.96022	0.0499704	0.999992	no
Gene	CUFF.3994	Lambs	Adults	OK	0.334682	2.02813	2.59929	-2.04962	0.0404011	0.999992	no
Gene	CUFF.38598	Lambs	Adults	OK	0.199284	1.2088	2.60068	-3.16666	0.00154199	0.354253	no
Gene	CUFF.13592	Lambs	Adults	OK	0.0781866	0.480899	2.62074	-2.05581	0.0398012	0.999992	no
Gene	CUFF.55431	Lambs	Adults	NOTEST	0.0403541	0.248237	2.62093	-2.0588	0.0395131	1	no
Gene	CUFF.46949	Lambs	Adults	OK	0.0920529	0.566377	2.62123	-2.67952	0.00737275	0.999992	no
Gene	CUFF.36222	Lambs	Adults	OK	0.0653191	0.402052	2.6218	-2.66927	0.00760173	0.999992	no
Gene	CUFF.14528	Lambs	Adults	OK	1.98706	12.2745	2.62695	-2.27556	0.0228723	0.999992	no
Gene	CUFF.10565	Lambs	Adults	OK	0.171297	1.0654	2.63682	-2.65777	0.00786599	0.999992	no
Gene	CUFF.917	Lambs	Adults	OK	0.0699254	0.437096	2.64406	-3.20393	0.00135567	0.328869	no
Gene	CUFF.4517	Lambs	Adults	NOTEST	0.0503578	0.317518	2.65655	-2.29647	0.0216491	1	no
Gene	CUFF.51608	Lambs	Adults	NOTEST	0.0574503	0.363335	2.66091	-2.48382	0.012998	1	no
Gene	CUFF.2552	Lambs	Adults	OK	0.115499	0.742049	2.68364	-2.55229	0.0107017	0.999992	no
Gene	CUFF.19159	Lambs	Adults	NOTEST	0.0575795	0.375046	2.70344	-2.19864	0.0279039	1	no
Gene	CUFF.20791	Lambs	Adults	OK	0.122407	0.800367	2.70898	-2.37621	0.0174917	0.999992	no
Gene	CUFF.4050	Lambs	Adults	OK	1.83056	12.0539	2.71914	-2.83121	0.00463726	0.746594	no
Gene	CUFF.35563	Lambs	Adults	OK	0.0975304	0.646713	2.7292	-2.7396	0.00615135	0.922505	no
Gene	CUFF.27378	Lambs	Adults	OK	0.73766	4.8972	2.73093	-3.07131	0.00213124	0.437714	no
Gene	CUFF.15570	Lambs	Adults	OK	1.56852	10.4179	2.73159	-2.13609	0.0326719	0.999992	no
Gene	CUFF.27122	Lambs	Adults	NOTEST	0.0551332	0.366298	2.73202	-2.14896	0.0316374	1	no
Gene	CUFF.17716	Lambs	Adults	NOTEST	0.0432283	0.287245	2.73223	-2.35594	0.0184759	1	no
Gene	CUFF.55603	Lambs	Adults	OK	0.326047	2.17114	2.7353	-2.41673	0.0156606	0.999992	no
Gene	CUFF.1500	Lambs	Adults	OK	0.108501	0.725116	2.7405	-2.13351	0.0328826	0.999992	no
Gene	CUFF.12133	Lambs	Adults	NOTEST	0.0479754	0.323785	2.75467	-2.19265	0.0283327	1	no
Gene	CUFF.3989	Lambs	Adults	OK	0.536478	3.62266	2.75546	-3.48598	0.000490342	0.147884	no
Gene	CUFF.27426	Lambs	Adults	OK	1.89647	12.8407	2.75934	-3.27825	0.00104454	0.273189	no
Gene	CUFF.28963	Lambs	Adults	NOTEST	0.0435579	0.299813	2.78305	-2.01271	0.0441457	1	no
Gene	CUFF.55170	Lambs	Adults	OK	0.32324	2.26318	2.80768	-2.58059	0.00986321	0.999992	no
Gene	CUFF.35300	Lambs	Adults	OK	0.157075	1.10196	2.81054	-2.60147	0.00928245	0.999992	no
Gene	CUFF.2262	Lambs	Adults	OK	53.6161	376.235	2.8109	-2.10719	0.0351012	0.999992	no
Gene	CUFF.33267	Lambs	Adults	OK	0.0717372	0.504993	2.81547	-2.63071	0.00852079	0.999992	no
Gene	CUFF.42467	Lambs	Adults	OK	0.0665583	0.470479	2.82144	-2.32025	0.0203275	0.999992	no
Gene	CUFF.36759	Lambs	Adults	OK	451.615	3201.23	2.82546	-1.97642	0.0481075	0.999992	no
Gene	CUFF.18327	Lambs	Adults	NOTEST	0.0422633	0.30015	2.82821	-2.60515	0.00918346	1	no
Gene	CUFF.31649	Lambs	Adults	OK	0.209583	1.49605	2.83557	-3.00897	0.00262135	0.506633	no
Gene	CUFF.19505	Lambs	Adults	NOTEST	0.042987	0.308701	2.84424	-2.23028	0.0257286	1	no
Gene	CUFF.2389	Lambs	Adults	OK	0.109837	0.792871	2.85173	-2.59727	0.0093969	0.999992	no
Gene	CUFF.9731	Lambs	Adults	OK	0.269819	1.96534	2.86472	-2.35311	0.0186169	0.999992	no
Gene	CUFF.9133	Lambs	Adults	OK	0.147609	1.07865	2.86938	-2.24841	0.02455	0.999992	no
Gene	CUFF.2114	Lambs	Adults	OK	0.100059	0.735694	2.87826	-2.88102	0.00396395	0.68757	no
Gene	CUFF.17574	Lambs	Adults	NOTEST	0.0434838	0.32834	2.91664	-2.58324	0.00978773	1	no
Gene	CUFF.54839	Lambs	Adults	OK	0.587087	4.45221	2.92287	-3.77579	0.000159499	0.0586764	no
Gene	CUFF.38802	Lambs	Adults	OK	0.0541245	0.411975	2.9282	-1.97714	0.0480252	0.999992	no
Gene	CUFF.24125	Lambs	Adults	OK	0.0544777	0.416541	2.93472	-2.44431	0.0145128	0.999992	no
Gene	CUFF.39543	Lambs	Adults	OK	0.0548188	0.421221	2.94184	-2.19134	0.0284271	0.999992	no
Gene	CUFF.19691	Lambs	Adults	OK	0.0529491	0.409197	2.95012	-2.15731	0.0309818	0.999992	no
Gene	CUFF.37372	Lambs	Adults	OK	0.300953	2.33788	2.95759	-2.95725	0.00310397	0.570942	no
Gene	CUFF.6684	Lambs	Adults	OK	0.074793	0.588698	2.97655	-2.07165	0.0382981	0.999992	no
Gene	CUFF.50297	Lambs	Adults	OK	0.284449	2.25196	2.98493	-2.23891	0.0251618	0.999992	no
Gene	CUFF.20787	Lambs	Adults	OK	0.0541556	0.433397	3.00051	-2.0276	0.0426015	0.999992	no
Gene	CUFF.55295	Lambs	Adults	OK	1.43016	11.4805	3.00494	-2.14481	0.0319681	0.999992	no
Gene	CUFF.9734	Lambs	Adults	NOTEST	0.0475357	0.384296	3.01514	-2.40673	0.0160962	1	no
Gene	CUFF.38443	Lambs	Adults	OK	0.569725	4.62237	3.02029	-2.27035	0.0231861	0.999992	no
Gene	CUFF.13490	Lambs	Adults	NOTEST	0.0393273	0.32283	3.03717	-2.51376	0.0119451	1	no
Gene	CUFF.42834	Lambs	Adults	OK	0.0713526	0.586197	3.03835	-1.98284	0.0473856	0.999992	no
Gene	CUFF.10505	Lambs	Adults	OK	0.0674077	0.555997	3.04409	-2.63415	0.0084349	0.999992	no
Gene	CUFF.42477	Lambs	Adults	NOTEST	0.0448232	0.370995	3.04908	-2.38525	0.0170674	1	no
Gene	CUFF.2990	Lambs	Adults	OK	0.0797465	0.666104	3.06225	-3.18071	0.00146913	0.346352	no
Gene	CUFF.9732	Lambs	Adults	OK	4.35398	36.849	3.08122	-3.2727	0.00106525	0.276445	no
Gene	CUFF.57213	Lambs	Adults	OK	0.820028	6.98211	3.08992	-2.83633	0.0045635	0.746594	no
Gene	CUFF.43049	Lambs	Adults	OK	0.099287	0.845483	3.0901	-3.00167	0.00268504	0.507836	no
Gene	CUFF.34566	Lambs	Adults	OK	1.38428	11.8242	3.09454	-3.75933	0.000170368	0.0613269	no
Gene	CUFF.1829	Lambs	Adults	OK	0.0484857	0.416445	3.1025	-2.38838	0.0169228	0.999992	no
Gene	CUFF.27602	Lambs	Adults	OK	0.051725	0.445177	3.10544	-1.98758	0.046858	0.999992	no
Gene	CUFF.34763	Lambs	Adults	OK	0.375199	3.34253	3.15521	-3.63668	0.000276171	0.0933876	no
Gene	CUFF.26837	Lambs	Adults	OK	2.40371	21.4828	3.15985	-3.82242	0.000132149	0.0502721	no
Gene	CUFF.31061	Lambs	Adults	OK	0.146536	1.32724	3.1791	-2.84351	0.00446197	0.745097	no
Gene	CUFF.49207	Lambs	Adults	OK	0.0745442	0.676446	3.18181	-1.96754	0.0491207	0.999992	no
Gene	CUFF.8954	Lambs	Adults	OK	0.146757	1.33793	3.1885	-2.55088	0.0107451	0.999992	no
Gene	CUFF.2115	Lambs	Adults	OK	0.103013	0.940487	3.19058	-1.96496	0.0494193	0.999992	no
Gene	CUFF.6888	Lambs	Adults	OK	2.11689	19.4316	3.19839	-2.42212	0.0154301	0.999992	no
Gene	CUFF.42480	Lambs	Adults	NOTEST	0.0213617	0.200963	3.23383	-1.96205	0.0497562	1	no
Gene	CUFF.17581	Lambs	Adults	OK	0.305864	2.88621	3.23822	-3.67678	0.000236197	0.0811061	no
Gene	CUFF.37089	Lambs	Adults	OK	0.0585403	0.555124	3.24531	-1.9945	0.0460979	0.999992	no
Gene	CUFF.13018	Lambs	Adults	OK	0.359694	3.42356	3.25066	-3.36132	0.00077572	0.216407	no
Gene	CUFF.50620	Lambs	Adults	NOTEST	0.037042	0.359318	3.27803	-2.21941	0.0264588	1	no
Gene	CUFF.49913	Lambs	Adults	NOTEST	0.0346703	0.336372	3.27829	-2.62185	0.00874538	1	no
Gene	CUFF.46512	Lambs	Adults	NOTEST	0.0396325	0.391884	3.30567	-2.21958	0.0264474	1	no
Gene	CUFF.2391	Lambs	Adults	OK	0.129683	1.29794	3.32316	-1.96994	0.0488453	0.999992	no
Gene	CUFF.18322	Lambs	Adults	NOTEST	0.0296068	0.297388	3.32834	-2.50778	0.0121493	1	no
Gene	CUFF.16233	Lambs	Adults	OK	0.101568	1.02328	3.33268	-2.23642	0.025324	0.999992	no
Gene	CUFF.17238	Lambs	Adults	NOTEST	0.0363116	0.366038	3.33349	-2.01611	0.0437885	1	no
Gene	CUFF.14529	Lambs	Adults	OK	7.45485	75.2143	3.33476	-3.09301	0.00198138	0.416576	no
Gene	CUFF.18321	Lambs	Adults	OK	0.0512083	0.522516	3.35103	-2.43047	0.0150792	0.999992	no
Gene	CUFF.28962	Lambs	Adults	OK	0.104757	1.0698	3.35222	-3.80977	0.000139098	0.0523212	no
Gene	CUFF.55119	Lambs	Adults	NOTEST	0.035461	0.363415	3.35731	-2.22368	0.0261698	1	no
Gene	CUFF.14016	Lambs	Adults	OK	0.196166	2.02591	3.36842	-2.45391	0.0141312	0.999992	no
Gene	CUFF.49721	Lambs	Adults	OK	0.121157	1.25248	3.36983	-2.08855	0.0367485	0.999992	no
Gene	CUFF.56781	Lambs	Adults	OK	0.39001	4.04014	3.37282	-1.98478	0.0471688	0.999992	no
Gene	CUFF.20278	Lambs	Adults	OK	0.0574913	0.60287	3.39043	-2.3258	0.0200295	0.999992	no
Gene	CUFF.42062	Lambs	Adults	OK	0.0920636	0.970561	3.39812	-2.20532	0.0274316	0.999992	no
Gene	CUFF.5884	Lambs	Adults	OK	0.063864	0.679269	3.41091	-3.19609	0.00139304	0.333105	no
Gene	CUFF.33866	Lambs	Adults	OK	0.0488152	0.520845	3.41545	-2.45892	0.0139355	0.999992	no
Gene	CUFF.55745	Lambs	Adults	OK	0.120401	1.31001	3.44365	-3.01769	0.00254708	0.505563	no
Gene	CUFF.36552	Lambs	Adults	NOTEST	0.0283912	0.309078	3.44446	-2.20449	0.0274898	1	no
Gene	CUFF.56765	Lambs	Adults	OK	0.38691	4.22916	3.4503	-2.53394	0.0112789	0.999992	no
Gene	CUFF.280	Lambs	Adults	NOTEST	0.0363063	0.398843	3.45753	-2.53014	0.0114016	1	no
Gene	CUFF.54427	Lambs	Adults	OK	0.040185	0.444345	3.46695	-3.2331	0.00122454	0.3056	no
Gene	CUFF.56603	Lambs	Adults	OK	0.104723	1.17417	3.487	-3.31723	0.000909132	0.245444	no
Gene	CUFF.12132	Lambs	Adults	OK	0.042982	0.484431	3.49449	-2.29335	0.0218278	0.999992	no
Gene	CUFF.34788	Lambs	Adults	OK	0.0471906	0.53427	3.501	-2.77462	0.00552664	0.856553	no
Gene	CUFF.42570	Lambs	Adults	NOTEST	0.0252679	0.287562	3.50849	-2.09372	0.0362845	1	no
Gene	CUFF.20286	Lambs	Adults	OK	0.268926	3.08938	3.52204	-2.30151	0.0213628	0.999992	no
Gene	CUFF.10650	Lambs	Adults	OK	0.0547393	0.628858	3.52208	-2.2351	0.0254106	0.999992	no
Gene	CUFF.17702	Lambs	Adults	OK	0.125758	1.46086	3.5381	-2.49329	0.0126567	0.999992	no
Gene	CUFF.20790	Lambs	Adults	OK	0.0503357	0.591946	3.55581	-2.03251	0.0421024	0.999992	no
Gene	CUFF.29567	Lambs	Adults	NOTEST	0.0253646	0.298784	3.55822	-2.61925	0.00881229	1	no
Gene	CUFF.23229	Lambs	Adults	OK	0.0471576	0.562971	3.5775	-2.03785	0.0415651	0.999992	no
Gene	CUFF.4515	Lambs	Adults	OK	0.0395556	0.47326	3.58068	-3.12143	0.00179976	0.392459	no
Gene	CUFF.11560	Lambs	Adults	OK	0.161997	1.94236	3.58377	-2.1369	0.0326065	0.999992	no
Gene	CUFF.46899	Lambs	Adults	OK	5.38261	66.2008	3.62047	-2.42039	0.015504	0.999992	no
Gene	CUFF.35440	Lambs	Adults	NOTEST	0.027606	0.340422	3.62427	-2.16876	0.0301009	1	no
Gene	CUFF.37249	Lambs	Adults	OK	0.121375	1.50173	3.62908	-2.06467	0.0389539	0.999992	no
Gene	CUFF.28527	Lambs	Adults	OK	14.3468	177.713	3.63075	-3.00412	0.00266354	0.506633	no
Gene	CUFF.26614	Lambs	Adults	OK	0.0378635	0.474662	3.64802	-2.12829	0.0333132	0.999992	no
Gene	CUFF.15565	Lambs	Adults	OK	0.0617858	0.779656	3.65749	-3.30622	0.000945654	0.253261	no
Gene	CUFF.53081	Lambs	Adults	NOTEST	0.0251359	0.317492	3.6589	-2.13667	0.0326251	1	no
Gene	CUFF.46649	Lambs	Adults	OK	0.0422061	0.53652	3.66811	-2.20265	0.0276191	0.999992	no
Gene	CUFF.23651	Lambs	Adults	OK	0.0906007	1.156	3.67347	-2.87761	0.00400694	0.691445	no
Gene	CUFF.56223	Lambs	Adults	OK	1.67472	21.6145	3.69001	-2.64887	0.00807611	0.999992	no
Gene	CUFF.1982	Lambs	Adults	OK	0.0514326	0.700778	3.7682	-2.15077	0.0314944	0.999992	no
Gene	CUFF.42489	Lambs	Adults	NOTEST	0.0215803	0.294217	3.76909	-2.57286	0.0100862	1	no
Gene	CUFF.58542	Lambs	Adults	OK	0.0358207	0.491139	3.77727	-3.41963	0.000627063	0.18146	no
Gene	CUFF.37228	Lambs	Adults	OK	0.0526601	0.731864	3.79679	-2.85375	0.00432068	0.730523	no
Gene	CUFF.49912	Lambs	Adults	OK	0.0318708	0.446061	3.80694	-2.07499	0.0379872	0.999992	no
Gene	CUFF.10649	Lambs	Adults	OK	0.0583153	0.871866	3.90216	-2.59127	0.00956225	0.999992	no
Gene	CUFF.37058	Lambs	Adults	NOTEST	0.0202215	0.305029	3.91499	-2.62606	0.00863785	1	no
Gene	CUFF.6501	Lambs	Adults	OK	0.0402396	0.610243	3.9227	-3.12051	0.00180538	0.392459	no
Gene	CUFF.393	Lambs	Adults	OK	0.0585404	0.888616	3.92406	-2.21567	0.0267143	0.999992	no
Gene	CUFF.20566	Lambs	Adults	OK	0.0385664	0.590899	3.93749	-3.02286	0.002504	0.501955	no
Gene	CUFF.51006	Lambs	Adults	OK	7.2811	113.115	3.95749	-2.31027	0.0208734	0.999992	no
Gene	CUFF.13832	Lambs	Adults	OK	0.0824637	1.2825	3.95905	-2.83999	0.00451148	0.745097	no
Gene	CUFF.5346	Lambs	Adults	OK	0.226598	3.57917	3.98142	-2.21324	0.0268812	0.999992	no
Gene	CUFF.13873	Lambs	Adults	OK	0.0483892	0.765888	3.98438	-2.64244	0.00823105	0.999992	no
Gene	CUFF.4946	Lambs	Adults	OK	0.156115	2.48455	3.99231	-2.31688	0.0205103	0.999992	no
Gene	CUFF.31788	Lambs	Adults	OK	0.091602	1.46089	3.99533	-2.30259	0.0213017	0.999992	no
Gene	CUFF.7408	Lambs	Adults	OK	0.0452501	0.737181	4.02603	-3.15653	0.00159657	0.36126	no
Gene	CUFF.44610	Lambs	Adults	OK	0.247309	4.0535	4.03478	-2.93504	0.00333507	0.603503	no
Gene	CUFF.46105	Lambs	Adults	OK	0.0488431	0.807346	4.04696	-2.80829	0.00498056	0.789162	no
Gene	CUFF.29888	Lambs	Adults	OK	0.0398867	0.672258	4.07503	-2.69618	0.00701398	0.999992	no
Gene	CUFF.13833	Lambs	Adults	NOTEST	0.01704	0.296548	4.12127	-2.3111	0.0208274	1	no
Gene	CUFF.31790	Lambs	Adults	OK	0.0578443	1.02578	4.1484	-3.23154	0.00123123	0.3056	no
Gene	CUFF.1997	Lambs	Adults	OK	0.0263419	0.559227	4.408	-2.01479	0.0439267	0.999992	no
Gene	CUFF.25208	Lambs	Adults	NOTEST	0.0151656	0.321987	4.40813	-1.98318	0.047347	1	no
Gene	CUFF.6611	Lambs	Adults	NOTEST	0.0143082	0.306545	4.42119	-1.99628	0.0459033	1	no
Gene	CUFF.8197	Lambs	Adults	OK	0.150468	3.29866	4.45435	-2.21242	0.0269379	0.999992	no
Gene	CUFF.9112	Lambs	Adults	OK	0.343405	7.62322	4.47242	-3.5123	0.000444242	0.137703	no
Gene	CUFF.2377	Lambs	Adults	NOTEST	0.0165771	0.369237	4.47729	-2.02422	0.0429477	1	no
Gene	CUFF.7963	Lambs	Adults	OK	0.0176112	0.40543	4.52488	-2.41807	0.0156032	0.999992	no
Gene	CUFF.42061	Lambs	Adults	OK	0.0683218	1.58541	4.53637	-3.45703	0.000546168	0.163251	no
Gene	CUFF.42326	Lambs	Adults	NOTEST	0.0118123	0.275107	4.54163	-2.67524	0.00746761	1	no
Gene	CUFF.21739	Lambs	Adults	OK	0.0248228	0.592088	4.57607	-2.89223	0.00382517	0.673976	no
Gene	CUFF.12643	Lambs	Adults	OK	0.0871688	2.09977	4.59028	-2.90758	0.00364234	0.645156	no
Gene	CUFF.55309	Lambs	Adults	OK	0.329108	7.98238	4.60019	-2.5068	0.0121831	0.999992	no
Gene	CUFF.17717	Lambs	Adults	NOTEST	0.0135699	0.338982	4.64272	-2.74903	0.00597711	1	no
Gene	CUFF.51524	Lambs	Adults	OK	0.113206	2.88879	4.67344	-3.01708	0.0025522	0.505563	no
Gene	CUFF.31404	Lambs	Adults	OK	0.0233361	0.597689	4.67876	-3.79394	0.000148276	0.0551539	no
Gene	CUFF.7407	Lambs	Adults	OK	0.0625491	1.61584	4.69115	-2.1247	0.0336121	0.999992	no
Gene	CUFF.16503	Lambs	Adults	OK	0.0340549	0.886083	4.70151	-2.83227	0.00462183	0.746594	no
Gene	CUFF.42569	Lambs	Adults	NOTEST	0.0113859	0.311188	4.77246	-2.03495	0.0418562	1	no
Gene	CUFF.9950	Lambs	Adults	OK	0.0263969	0.733175	4.79571	-3.51896	0.000433235	0.135546	no
Gene	CUFF.43888	Lambs	Adults	OK	0.0686952	1.94697	4.82488	-3.21295	0.00131381	0.321039	no
Gene	CUFF.58544	Lambs	Adults	OK	0.0161266	0.472287	4.87215	-2.03975	0.041375	0.999992	no
Gene	CUFF.3621	Lambs	Adults	OK	0.0198572	0.585147	4.88107	-3.26841	0.00108152	0.278435	no
Gene	CUFF.54426	Lambs	Adults	OK	0.0152981	0.455363	4.89559	-2.20636	0.027359	0.999992	no
Gene	CUFF.58543	Lambs	Adults	NOTEST	0.0124026	0.37069	4.9015	-3.21891	0.00128679	1	no
Gene	CUFF.2210	Lambs	Adults	NOTEST	0.00920265	0.278125	4.91754	-2.27034	0.023187	1	no
Gene	CUFF.13834	Lambs	Adults	OK	0.0179657	0.54403	4.92037	-2.23923	0.025141	0.999992	no
Gene	CUFF.31565	Lambs	Adults	OK	0.0158643	0.49841	4.97347	-2.70574	0.00681527	0.991978	no
Gene	CUFF.27611	Lambs	Adults	OK	0.022463	0.744526	5.0507	-2.26831	0.0233105	0.999992	no
Gene	CUFF.20285	Lambs	Adults	OK	0.117506	3.90438	5.05428	-3.53793	0.000403272	0.128575	no
Gene	CUFF.16504	Lambs	Adults	OK	0.0141927	0.478811	5.07623	-2.33566	0.0195089	0.999992	no
Gene	CUFF.42085	Lambs	Adults	OK	0.0224389	0.787805	5.13376	-3.37009	0.000751439	0.213186	no
Gene	CUFF.4947	Lambs	Adults	OK	0.0301011	1.06236	5.14131	-3.09408	0.00197421	0.416576	no
Gene	CUFF.11280	Lambs	Adults	OK	0.0249356	0.883279	5.14659	-2.31954	0.0203657	0.999992	no
Gene	CUFF.21744	Lambs	Adults	NOTEST	0.00878249	0.315745	5.16799	-3.08812	0.00201424	1	no
Gene	CUFF.13835	Lambs	Adults	OK	0.0124489	0.447853	5.16893	-2.18716	0.0287308	0.999992	no
Gene	CUFF.19173	Lambs	Adults	OK	0.021376	0.827093	5.27399	-2.22074	0.0263686	0.999992	no
Gene	CUFF.27598	Lambs	Adults	NOTEST	0.00698672	0.270468	5.2747	-2.22104	0.0263482	1	no
Gene	CUFF.23830	Lambs	Adults	OK	0.0171446	0.664487	5.27642	-2.04879	0.0404823	0.999992	no
Gene	CUFF.32435	Lambs	Adults	OK	0.0228585	0.91301	5.31983	-2.24799	0.0245767	0.999992	no
Gene	CUFF.32014	Lambs	Adults	OK	0.0282961	1.16961	5.36928	-3.19839	0.00138197	0.332835	no
Gene	CUFF.42476	Lambs	Adults	OK	0.00945195	0.4069	5.42792	-3.02525	0.00248425	0.500995	no
Gene	CUFF.18580	Lambs	Adults	NOTEST	0.00872888	0.383551	5.45748	-2.30358	0.0212464	1	no
Gene	CUFF.32433	Lambs	Adults	OK	0.0155247	0.701418	5.49764	-2.32763	0.0199317	0.999992	no
Gene	CUFF.1492	Lambs	Adults	OK	0.00981734	0.445913	5.50529	-2.50003	0.0124183	0.999992	no
Gene	CUFF.51075	Lambs	Adults	OK	0.024129	1.11569	5.53103	-3.37955	0.000726036	0.207739	no
Gene	CUFF.24186	Lambs	Adults	OK	1.09808	52.7416	5.58589	-2.53687	0.0111847	0.999992	no
Gene	CUFF.8672	Lambs	Adults	OK	0.01764	0.849973	5.5905	-2.18502	0.0288874	0.999992	no
Gene	CUFF.46527	Lambs	Adults	OK	0.0561289	2.71888	5.59812	-2.87433	0.00404887	0.695097	no
Gene	CUFF.27599	Lambs	Adults	NOTEST	0.0072991	0.364882	5.64357	-2.40742	0.0160656	1	no
Gene	CUFF.42325	Lambs	Adults	NOTEST	0.00611588	0.342889	5.80904	-2.47654	0.0132664	1	no
Gene	CUFF.46108	Lambs	Adults	OK	0.0118584	0.670202	5.82061	-3.68788	0.000226128	0.078855	no
Gene	CUFF.26402	Lambs	Adults	OK	0.0181098	1.03726	5.83986	-2.67502	0.00747244	0.999992	no
Gene	CUFF.54423	Lambs	Adults	OK	0.00722962	0.414215	5.84032	-2.50531	0.0122343	0.999992	no
Gene	CUFF.46606	Lambs	Adults	OK	0.00982607	0.587778	5.90251	-3.70782	0.00020905	0.0736671	no
Gene	CUFF.16010	Lambs	Adults	OK	2.36004	144.589	5.937	-2.57365	0.0100632	0.999992	no
Gene	CUFF.32007	Lambs	Adults	OK	0.0110683	0.683527	5.94849	-2.54004	0.011084	0.999992	no
Gene	CUFF.21732	Lambs	Adults	NOTEST	0.00602725	0.388154	6.00899	-2.564	0.0103472	1	no
Gene	CUFF.47336	Lambs	Adults	OK	0.0420575	2.84895	6.08193	-3.54882	0.000386965	0.124562	no
Gene	CUFF.32432	Lambs	Adults	OK	0.0137475	0.939296	6.09434	-2.80359	0.0050537	0.794285	no
Gene	CUFF.2047	Lambs	Adults	OK	0.0120535	1.0176	6.39958	-2.96326	0.00304399	0.566131	no
Gene	CUFF.53938	Lambs	Adults	OK	0.0228016	1.93875	6.40985	-2.36612	0.0179754	0.999992	no
Gene	CUFF.4944	Lambs	Adults	OK	0.0279072	2.46917	6.46725	-2.26651	0.0234201	0.999992	no
Gene	CUFF.9977	Lambs	Adults	OK	0.0113301	1.2946	6.8362	-3.17285	0.00150948	0.350923	no
Gene	CUFF.23539	Lambs	Adults	OK	0.0120042	1.61695	7.07359	-3.26468	0.00109589	0.278435	no
Gene	CUFF.32004	Lambs	Adults	OK	0.0057255	0.782519	7.09458	-2.49739	0.0125112	0.999992	no
Gene	CUFF.15350	Lambs	Adults	OK	0.0140173	2.05875	7.19842	-3.11196	0.00185851	0.401403	no
Gene	CUFF.44703	Lambs	Adults	OK	0.0673049	11.0419	7.35807	-3.22084	0.00127815	0.314623	no
Gene	CUFF.3363	Lambs	Adults	OK	0.0163281	2.72443	7.38246	-3.42469	0.000615506	0.180748	no
Gene	CUFF.19184	Lambs	Adults	OK	0.00861353	3.06666	8.47585	-3.07768	0.00208619	0.431107	no
Gene	CUFF.23827	Lambs	Adults	OK	0.0183261	8.80209	8.90781	-2.76616	0.0056721	0.867055	no
Gene	CUFF.4757	Lambs	Adults	OK	0	25.5213	1.79769e+308	1.79769e+308	0.00174108	0.386002	no
Gene	CUFF.52287	Lambs	Adults	OK	0	9.0547	1.79769e+308	1.79769e+308	0.00348254	0.620134	no
Gene	CUFF.16007	Lambs	Adults	OK	0	1081.9	1.79769e+308	1.79769e+308	0.00810126	0.999992	no
Gene	CUFF.40005	Lambs	Adults	OK	0	1.63214	1.79769e+308	1.79769e+308	0.0112362	0.999992	no
Gene	CUFF.51548	Lambs	Adults	OK	0	0.829929	1.79769e+308	1.79769e+308	0.0128409	0.999992	no
Gene	CUFF.26836	Lambs	Adults	OK	0	7.87526	1.79769e+308	1.79769e+308	0.0131702	0.999992	no
Gene	CUFF.42042	Lambs	Adults	OK	0	0.551911	1.79769e+308	1.79769e+308	0.0135896	0.999992	no
Gene	CUFF.50970	Lambs	Adults	OK	0	2.014	1.79769e+308	1.79769e+308	0.015161	0.999992	no
Gene	CUFF.9951	Lambs	Adults	NOTEST	0	0.329072	1.79769e+308	1.79769e+308	0.017485	1	no
Gene	CUFF.25494	Lambs	Adults	OK	0	1.32897	1.79769e+308	1.79769e+308	0.0183857	0.999992	no
Gene	CUFF.51547	Lambs	Adults	OK	0	1.07491	1.79769e+308	1.79769e+308	0.0195575	0.999992	no
Gene	CUFF.51545	Lambs	Adults	OK	0	0.518671	1.79769e+308	1.79769e+308	0.0208574	0.999992	no
Gene	CUFF.20565	Lambs	Adults	NOTEST	0	0.232152	1.79769e+308	1.79769e+308	0.0209669	1	no
Gene	CUFF.42320	Lambs	Adults	OK	0	0.86238	1.79769e+308	1.79769e+308	0.0220422	0.999992	no
Gene	CUFF.32009	Lambs	Adults	OK	0	1.36999	1.79769e+308	1.79769e+308	0.0221109	0.999992	no
Gene	CUFF.37057	Lambs	Adults	OK	0	0.446886	1.79769e+308	1.79769e+308	0.0226379	0.999992	no
Gene	CUFF.42573	Lambs	Adults	NOTEST	0	0.268765	1.79769e+308	1.79769e+308	0.0229541	1	no
Gene	CUFF.53866	Lambs	Adults	OK	0	1.04472	1.79769e+308	1.79769e+308	0.0237154	0.999992	no
Gene	CUFF.31771	Lambs	Adults	NOTEST	0	0.280456	1.79769e+308	1.79769e+308	0.0266268	1	no
Gene	CUFF.41355	Lambs	Adults	OK	0	8679.02	1.79769e+308	1.79769e+308	0.0272513	0.999992	no
Gene	CUFF.6769	Lambs	Adults	OK	0	0.453284	1.79769e+308	1.79769e+308	0.0284205	0.999992	no
Gene	CUFF.26398	Lambs	Adults	OK	0	2.3291	1.79769e+308	1.79769e+308	0.0290608	0.999992	no
Gene	CUFF.41049	Lambs	Adults	NOTEST	0	0.336793	1.79769e+308	1.79769e+308	0.0301211	1	no
Gene	CUFF.4689	Lambs	Adults	OK	0	10.7342	1.79769e+308	1.79769e+308	0.0313044	0.999992	no
Gene	CUFF.42323	Lambs	Adults	OK	0	0.438404	1.79769e+308	1.79769e+308	0.031875	0.999992	no
Gene	CUFF.20279	Lambs	Adults	OK	0	0.691864	1.79769e+308	1.79769e+308	0.0320607	0.999992	no
Gene	CUFF.26835	Lambs	Adults	OK	0	3.89484	1.79769e+308	1.79769e+308	0.0324375	0.999992	no
Gene	CUFF.24699	Lambs	Adults	OK	0	2.1887	1.79769e+308	1.79769e+308	0.0327958	0.999992	no
Gene	CUFF.20563	Lambs	Adults	OK	0	0.667298	1.79769e+308	1.79769e+308	0.0348139	0.999992	no
Gene	CUFF.31126	Lambs	Adults	OK	0	6.26669	1.79769e+308	1.79769e+308	0.0348582	0.999992	no
Gene	CUFF.33015	Lambs	Adults	NOTEST	0	0.296676	1.79769e+308	1.79769e+308	0.0351807	1	no
Gene	CUFF.17653	Lambs	Adults	NOTEST	0	0.378861	1.79769e+308	1.79769e+308	0.0361311	1	no
Gene	CUFF.19258	Lambs	Adults	OK	0	0.560111	1.79769e+308	1.79769e+308	0.0369115	0.999992	no
Gene	CUFF.49051	Lambs	Adults	NOTEST	0	0.23488	1.79769e+308	1.79769e+308	0.0383066	1	no
Gene	CUFF.25486	Lambs	Adults	OK	0	0.469055	1.79769e+308	1.79769e+308	0.0388305	0.999992	no
Gene	CUFF.30537	Lambs	Adults	NOTEST	0	0.295962	1.79769e+308	1.79769e+308	0.0392767	1	no
Gene	CUFF.42330	Lambs	Adults	NOTEST	0	0.265042	1.79769e+308	1.79769e+308	0.0392851	1	no
Gene	CUFF.7410	Lambs	Adults	NOTEST	0	0.374342	1.79769e+308	1.79769e+308	0.0395125	1	no
Gene	CUFF.12534	Lambs	Adults	OK	0	0.432751	1.79769e+308	1.79769e+308	0.0400465	0.999992	no
Gene	CUFF.18125	Lambs	Adults	OK	0	0.566054	1.79769e+308	1.79769e+308	0.0400465	0.999992	no
Gene	CUFF.26399	Lambs	Adults	OK	0	3.90077	1.79769e+308	1.79769e+308	0.0409519	0.999992	no
Gene	CUFF.4531	Lambs	Adults	NOTEST	0	0.318365	1.79769e+308	1.79769e+308	0.0410792	1	no
Gene	CUFF.58667	Lambs	Adults	NOTEST	0	0.180521	1.79769e+308	1.79769e+308	0.0412465	1	no
Gene	CUFF.19886	Lambs	Adults	NOTEST	0	0.307905	1.79769e+308	1.79769e+308	0.0416395	1	no
Gene	CUFF.42482	Lambs	Adults	NOTEST	0	0.288504	1.79769e+308	1.79769e+308	0.0416395	1	no
Gene	CUFF.33562	Lambs	Adults	NOTEST	0	0.209352	1.79769e+308	1.79769e+308	0.0417622	1	no
Gene	CUFF.29229	Lambs	Adults	NOTEST	0	0.274089	1.79769e+308	1.79769e+308	0.0422672	1	no
Gene	CUFF.59085	Lambs	Adults	NOTEST	0	0.260676	1.79769e+308	1.79769e+308	0.04316	1	no
Gene	CUFF.21736	Lambs	Adults	NOTEST	0	0.360703	1.79769e+308	1.79769e+308	0.0433767	1	no
Gene	CUFF.2351	Lambs	Adults	OK	0	0.409199	1.79769e+308	1.79769e+308	0.0434077	0.999992	no
Gene	CUFF.30689	Lambs	Adults	OK	0	2.26403	1.79769e+308	1.79769e+308	0.0437658	0.999992	no
Gene	CUFF.33909	Lambs	Adults	NOTEST	0	0.315947	1.79769e+308	1.79769e+308	0.0444008	1	no
Gene	CUFF.51193	Lambs	Adults	NOTEST	0	0.312688	1.79769e+308	1.79769e+308	0.0444008	1	no
Gene	CUFF.51650	Lambs	Adults	OK	0	0.408645	1.79769e+308	1.79769e+308	0.0446225	0.999992	no
Gene	CUFF.54793	Lambs	Adults	OK	0	0.519707	1.79769e+308	1.79769e+308	0.0446225	0.999992	no
Gene	CUFF.10338	Lambs	Adults	OK	0	0.410307	1.79769e+308	1.79769e+308	0.0448721	0.999992	no
Gene	CUFF.21712	Lambs	Adults	NOTEST	0	0.33986	1.79769e+308	1.79769e+308	0.0448721	1	no
Gene	CUFF.25168	Lambs	Adults	NOTEST	0	0.245542	1.79769e+308	1.79769e+308	0.0448721	1	no
Gene	CUFF.3983	Lambs	Adults	OK	0	0.406735	1.79769e+308	1.79769e+308	0.0448721	0.999992	no
Gene	CUFF.57924	Lambs	Adults	OK	0	0.824002	1.79769e+308	1.79769e+308	0.0448721	0.999992	no
Gene	CUFF.1453	Lambs	Adults	OK	0	44.3777	1.79769e+308	1.79769e+308	0.0449142	0.999992	no
Gene	CUFF.51281	Lambs	Adults	OK	0	0.449236	1.79769e+308	1.79769e+308	0.0450287	0.999992	no
Gene	CUFF.29638	Lambs	Adults	NOTEST	0	0.225594	1.79769e+308	1.79769e+308	0.0451725	1	no
Gene	CUFF.43116	Lambs	Adults	OK	0	0.425689	1.79769e+308	1.79769e+308	0.0451725	0.999992	no
Gene	CUFF.55068	Lambs	Adults	OK	0	0.635833	1.79769e+308	1.79769e+308	0.0451725	0.999992	no
Gene	CUFF.7965	Lambs	Adults	OK	0	0.855194	1.79769e+308	1.79769e+308	0.0454957	0.999992	no
Gene	CUFF.22343	Lambs	Adults	NOTEST	0	0.39375	1.79769e+308	1.79769e+308	0.045502	1	no
Gene	CUFF.53647	Lambs	Adults	NOTEST	0	0.281915	1.79769e+308	1.79769e+308	0.045502	1	no
Gene	CUFF.41314	Lambs	Adults	OK	0	254.799	1.79769e+308	1.79769e+308	0.0455179	0.999992	no
Gene	CUFF.52782	Lambs	Adults	OK	0	0.955529	1.79769e+308	1.79769e+308	0.045526	0.999992	no
Gene	CUFF.24356	Lambs	Adults	NOTEST	0	0.253311	1.79769e+308	1.79769e+308	0.045663	1	no
Gene	CUFF.42462	Lambs	Adults	OK	0	0.433546	1.79769e+308	1.79769e+308	0.045663	0.999992	no
Gene	CUFF.31993	Lambs	Adults	NOTEST	0	0.246855	1.79769e+308	1.79769e+308	0.0462558	1	no
Gene	CUFF.22707	Lambs	Adults	OK	0	0.785379	1.79769e+308	1.79769e+308	0.0467399	0.999992	no
Gene	CUFF.47129	Lambs	Adults	NOTEST	0	0.34873	1.79769e+308	1.79769e+308	0.0467399	1	no
Gene	CUFF.20564	Lambs	Adults	OK	0	0.557371	1.79769e+308	1.79769e+308	0.0471153	0.999992	no
Gene	CUFF.29250	Lambs	Adults	NOTEST	0	0.277203	1.79769e+308	1.79769e+308	0.0474608	1	no
Gene	CUFF.40033	Lambs	Adults	NOTEST	0	0.284886	1.79769e+308	1.79769e+308	0.0477019	1	no
Gene	CUFF.2110	Lambs	Adults	OK	0	0.488553	1.79769e+308	1.79769e+308	0.0477468	0.999992	no
Gene	CUFF.17351	Lambs	Adults	OK	0	0.41732	1.79769e+308	1.79769e+308	0.0478466	0.999992	no
Gene	CUFF.27601	Lambs	Adults	OK	0	0.61052	1.79769e+308	1.79769e+308	0.0485252	0.999992	no
Gene	CUFF.7964	Lambs	Adults	OK	0	0.495298	1.79769e+308	1.79769e+308	0.0487506	0.999992	no
Gene	CUFF.16640	Lambs	Adults	NOTEST	0	0.317334	1.79769e+308	1.79769e+308	0.049076	1	no
Gene	CUFF.28456	Lambs	Adults	OK	0	2.6004	1.79769e+308	1.79769e+308	0.049076	0.999992	no
Gene	CUFF.31761	Lambs	Adults	NOTEST	0	0.320375	1.79769e+308	1.79769e+308	0.049076	1	no
Gene	CUFF.48572	Lambs	Adults	NOTEST	0	0.308073	1.79769e+308	1.79769e+308	0.049076	1	no
Gene	CUFF.57550	Lambs	Adults	NOTEST	0	0.341078	1.79769e+308	1.79769e+308	0.049076	1	no
Gene	CUFF.24701	Lambs	Adults	NOTEST	0	0.315036	1.79769e+308	1.79769e+308	0.049665	1	no
Gene	CUFF.14480	Lambs	Adults	NOTEST	0	0.302855	1.79769e+308	1.79769e+308	0.049672	1	no
Gene	CUFF.2398	Lambs	Adults	NOTEST	0	0.329972	1.79769e+308	1.79769e+308	0.0496724	1	no
Gene	CUFF.16011	Lambs	Adults	OK	0	37.1328	1.79769e+308	1.79769e+308	0.0498002	0.999992	no
Gene	CUFF.45858	Lambs	Adults	NOTEST	0	0.326556	1.79769e+308	1.79769e+308	0.0498002	1	no
Gene	CUFF.55827	Lambs	Adults	NOTEST	0	0.213898	1.79769e+308	1.79769e+308	0.0498002	1	no
Gene	CUFF.51280	Lambs	Adults	NOTEST	0	0.328644	1.79769e+308	1.79769e+308	0.0499825	1	no
Gene	CUFF.15533	Lambs	Adults	OK	0.404613	0	-1.79769e+308	-1.79769e+308	0.00617263	0.922505	no
Gene	CUFF.14192	Lambs	Adults	OK	4.58756	0	-1.79769e+308	-1.79769e+308	0.00806024	0.999992	no
Gene	CUFF.20606	Lambs	Adults	OK	9.88409	0	-1.79769e+308	-1.79769e+308	0.00941173	0.999992	no
Gene	CUFF.15531	Lambs	Adults	OK	0.396746	0	-1.79769e+308	-1.79769e+308	0.0113222	0.999992	no
Gene	CUFF.14191	Lambs	Adults	OK	7.39162	0	-1.79769e+308	-1.79769e+308	0.0118846	0.999992	no
Gene	CUFF.52784	Lambs	Adults	OK	1.14488	0	-1.79769e+308	-1.79769e+308	0.0196081	0.999992	no
Gene	CUFF.9035	Lambs	Adults	NOTEST	0.281923	0	-1.79769e+308	-1.79769e+308	0.0219372	1	no
Gene	CUFF.22337	Lambs	Adults	NOTEST	0.356717	0	-1.79769e+308	-1.79769e+308	0.0253629	1	no
Gene	CUFF.57941	Lambs	Adults	OK	0.583946	0	-1.79769e+308	-1.79769e+308	0.0276608	0.999992	no
Gene	CUFF.48720	Lambs	Adults	OK	1.10958	0	-1.79769e+308	-1.79769e+308	0.0282165	0.999992	no
Gene	CUFF.41313	Lambs	Adults	OK	0.551297	0	-1.79769e+308	-1.79769e+308	0.0315356	0.999992	no
Gene	CUFF.15532	Lambs	Adults	OK	0.820338	0	-1.79769e+308	-1.79769e+308	0.0344915	0.999992	no
Gene	CUFF.15528	Lambs	Adults	OK	0.570147	0	-1.79769e+308	-1.79769e+308	0.0346001	0.999992	no
Gene	CUFF.15071	Lambs	Adults	NOTEST	0.310741	0	-1.79769e+308	-1.79769e+308	0.0359588	1	no
Gene	CUFF.24484	Lambs	Adults	OK	0.757193	0	-1.79769e+308	-1.79769e+308	0.0360324	0.999992	no
Gene	CUFF.18241	Lambs	Adults	OK	0.588177	0	-1.79769e+308	-1.79769e+308	0.0361979	0.999992	no
Gene	CUFF.6822	Lambs	Adults	OK	2.16237	0	-1.79769e+308	-1.79769e+308	0.0426754	0.999992	no
Gene	CUFF.15176	Lambs	Adults	NOTEST	0.306362	0	-1.79769e+308	-1.79769e+308	0.044222	1	no
Gene	CUFF.57409	Lambs	Adults	OK	0.424671	0	-1.79769e+308	-1.79769e+308	0.044222	0.999992	no
Gene	CUFF.14062	Lambs	Adults	NOTEST	0.370368	0	-1.79769e+308	-1.79769e+308	0.044769	1	no
Gene	CUFF.23174	Lambs	Adults	OK	1.26878	0	-1.79769e+308	-1.79769e+308	0.0452292	0.999992	no
Gene	CUFF.17393	Lambs	Adults	NOTEST	0.354563	0	-1.79769e+308	-1.79769e+308	0.0455696	1	no
Gene	CUFF.17582	Lambs	Adults	OK	0.479459	0	-1.79769e+308	-1.79769e+308	0.0481825	0.999992	no
Gene	CUFF.50607	Lambs	Adults	OK	0.499782	0	-1.79769e+308	-1.79769e+308	0.0492131	0.999992	no

## Sheet: Isoforms
Supplementary Table 5. Differentially expressed isoforms between two groups
isoform_id	sample_1	sample_2	value_1	value_2	log2_fold_change	test_stat	p_value	q_value	significant
CUFF.16012.1	Lambs	Adults	1.81146	249.177	7.10387	-8.4346	0	0	yes
CUFF.14527.1	Lambs	Adults	0.198298	57.9582	8.1912	-9.47767	0	0	yes
CUFF.49168.2	Lambs	Adults	0.133375	84.3934	9.3055	-6.96178	3.36e-12	4.63e-08	yes
CUFF.58029.1	Lambs	Adults	1.65465	37.1319	4.48806	-5.7161	1.09e-08	0.000112616	yes
CUFF.20060.1	Lambs	Adults	47.5806	2.00661	-4.56755	5.26278	1.42e-07	0.00117286	yes
CUFF.24208.1	Lambs	Adults	0.11543	2.74916	4.5739	-5.1201	3.05e-07	0.00210339	yes
CUFF.22829.1	Lambs	Adults	31.8047	290.624	3.19184	-4.92134	8.6e-07	0.00408991	yes
CUFF.27116.1	Lambs	Adults	0.28219	3.35644	3.57219	-4.91438	8.91e-07	0.00408991	yes
CUFF.49168.1	Lambs	Adults	0.0851267	31.8635	8.54808	-4.59639	4.3e-06	0.0142214	yes
CUFF.8627.1	Lambs	Adults	0.323445	3.57631	3.46688	-4.58808	4.47e-06	0.0142214	yes
CUFF.27897.1	Lambs	Adults	0.00643763	5.61633	9.76888	-4.53612	5.73e-06	0.0169143	yes
CUFF.13015.1	Lambs	Adults	0.47984	4.92318	3.35897	-4.49561	6.94e-06	0.019113	yes
CUFF.16009.1	Lambs	Adults	0.550998	24.6342	5.48247	-4.34665	1.38e-05	0.0300679	yes
CUFF.15574.1	Lambs	Adults	2.70149	26.0106	3.26727	-4.27698	1.89e-05	0.0391463	yes
CUFF.26965.1	Lambs	Adults	0.0825583	1.41186	4.09604	-4.2347	2.29e-05	0.0429926	yes
CUFF.37370.1	Lambs	Adults	0.451941	3.5843	2.98749	-4.15356	3.27e-05	0.0588179	no
CUFF.11426.1	Lambs	Adults	0.885089	10.6248	3.58547	-4.09827	4.16e-05	0.0716778	no
CUFF.9958.1	Lambs	Adults	0.0555242	0.859557	3.95241	-4.08508	4.41e-05	0.0728376	no
CUFF.57235.1	Lambs	Adults	0.439334	2.48718	2.50112	-4.06607	4.78e-05	0.0759992	no
CUFF.33453.1	Lambs	Adults	1.18176	5.18202	2.13258	-4.00442	6.22e-05	0.0930545	no
CUFF.31651.1	Lambs	Adults	0.063104	1.12597	4.15729	-4.00111	6.3e-05	0.0930545	no
CUFF.9111.1	Lambs	Adults	2.28551	30.7083	3.74804	-3.93803	8.22e-05	0.109526	no
CUFF.4567.1	Lambs	Adults	14.9204	98.4389	2.72195	-3.91562	9.02e-05	0.11293	no
CUFF.31438.2	Lambs	Adults	17.3344	309.192	4.15679	-3.89737	9.72e-05	0.114823	no
CUFF.49731.1	Lambs	Adults	97.6336	16.8684	-2.53305	3.87879	0.000104977	0.120513	no
CUFF.27604.1	Lambs	Adults	0.0415469	0.55038	3.72761	-3.8453	0.000120405	0.134489	no
CUFF.28962.1	Lambs	Adults	0.104757	1.0698	3.35222	-3.80977	0.000139098	0.15128	no
CUFF.31404.1	Lambs	Adults	0.0233361	0.597689	4.67876	-3.79394	0.000148276	0.157127	no
CUFF.17581.1	Lambs	Adults	0.305864	2.88621	3.23822	-3.67678	0.000236197	0.232418	no
CUFF.18620.1	Lambs	Adults	1.52942	8.69856	2.50779	-3.56494	0.00036394	0.349789	no
CUFF.47336.1	Lambs	Adults	0.0420575	2.84895	6.08193	-3.54882	0.000386965	0.363466	no
CUFF.20285.1	Lambs	Adults	0.117506	3.90438	5.05428	-3.53793	0.000403272	0.370365	no
CUFF.10664.1	Lambs	Adults	6.66665	20.7206	1.63603	-3.53127	0.000413571	0.371566	no
CUFF.46583.1	Lambs	Adults	211.003	1018.06	2.27049	-3.50746	0.000452407	0.381573	no
CUFF.127.2	Lambs	Adults	47.6144	174.7	1.87541	-3.47893	0.000503423	0.416109	no
CUFF.42061.1	Lambs	Adults	0.0683218	1.58541	4.53637	-3.45703	0.000546168	0.4418	no
CUFF.19246.1	Lambs	Adults	3.17786	15.0296	2.24168	-3.41889	0.000628771	0.47247	no
CUFF.3363.1	Lambs	Adults	0.0163281	2.72443	7.38246	-3.42469	0.000615506	0.47247	no
CUFF.58542.1	Lambs	Adults	0.0358207	0.491139	3.77727	-3.41963	0.000627063	0.47247	no
CUFF.42085.1	Lambs	Adults	0.0224389	0.787805	5.13376	-3.37009	0.000751439	0.550492	no
CUFF.41843.1	Lambs	Adults	2.24675	8.44898	1.91094	-3.36724	0.000759245	0.550492	no
CUFF.27426.2	Lambs	Adults	1.2566	9.94762	2.98483	-3.35581	0.00079134	0.557711	no
CUFF.55170.2	Lambs	Adults	0.221587	1.67533	2.9185	-3.35201	0.00080228	0.557711	no
CUFF.51524.1	Lambs	Adults	0.0531918	1.88793	5.14946	-3.34946	0.000809685	0.557711	no
CUFF.10328.1	Lambs	Adults	5.75793	0.623131	-3.20794	3.32454	0.000885644	0.590353	no
CUFF.55098.1	Lambs	Adults	0.338032	1.70607	2.33544	-3.32526	0.000883354	0.590353	no
CUFF.56603.1	Lambs	Adults	0.104723	1.17417	3.487	-3.31723	0.000909132	0.59639	no
CUFF.28091.1	Lambs	Adults	1.99033	0.578258	-1.78322	3.28437	0.0010221	0.649866	no
CUFF.23539.1	Lambs	Adults	0.0120042	1.61695	7.07359	-3.26468	0.00109589	0.675982	no
CUFF.54427.1	Lambs	Adults	0.040185	0.444345	3.46695	-3.2331	0.00122454	0.72759	no
CUFF.9732.1	Lambs	Adults	3.14378	22.0809	2.81223	-3.22267	0.00127002	0.733659	no
CUFF.44703.1	Lambs	Adults	0.0673049	11.0419	7.35807	-3.22084	0.00127815	0.733659	no
CUFF.917.1	Lambs	Adults	0.0699254	0.437096	2.64406	-3.20393	0.00135567	0.766442	no
CUFF.27257.2	Lambs	Adults	0.0135123	1.63482	6.91872	-3.19271	0.00140945	0.766442	no
CUFF.5884.1	Lambs	Adults	0.063864	0.679269	3.41091	-3.19609	0.00139304	0.766442	no
CUFF.7412.1	Lambs	Adults	15.1257	103.273	2.77139	-3.17997	0.0014729	0.770531	no
CUFF.49567.1	Lambs	Adults	6.2225	1.17245	-2.40797	3.18361	0.0014545	0.770531	no
CUFF.2990.1	Lambs	Adults	0.0797465	0.666104	3.06225	-3.18071	0.00146913	0.770531	no
CUFF.38598.1	Lambs	Adults	0.199284	1.2088	2.60068	-3.16666	0.00154199	0.776534	no
CUFF.9977.1	Lambs	Adults	0.0113301	1.2946	6.8362	-3.17285	0.00150948	0.776534	no
CUFF.7408.1	Lambs	Adults	0.0452501	0.737181	4.02603	-3.15653	0.00159657	0.776534	no
CUFF.57574.1	Lambs	Adults	42.7922	13.9903	-1.61293	3.15643	0.00159711	0.776534	no
CUFF.31438.1	Lambs	Adults	11.8097	159.774	3.75799	-3.16172	0.0015684	0.776534	no
CUFF.50858.1	Lambs	Adults	0.520272	0.0203959	-4.67291	3.1661	0.00154497	0.776534	no
CUFF.19133.1	Lambs	Adults	0.895032	0.0998101	-3.16468	3.15238	0.00161943	0.778231	no
CUFF.15350.1	Lambs	Adults	0.0140173	2.05875	7.19842	-3.11196	0.00185851	0.85343	no
CUFF.47345.1	Lambs	Adults	1.18081	4.45618	1.91603	-3.09157	0.00199099	0.866141	no
CUFF.4947.1	Lambs	Adults	0.0301011	1.06236	5.14131	-3.09408	0.00197421	0.866141	no
CUFF.14529.1	Lambs	Adults	7.45485	75.2143	3.33476	-3.09301	0.00198138	0.866141	no
CUFF.373.1	Lambs	Adults	1.74453	0	-1.79769e+308	-1.79769e+308	0.00195973	0.866141	no
CUFF.56197.1	Lambs	Adults	4.74394	22.4325	2.24144	-3.06911	0.002147	0.905422	no
CUFF.50872.1	Lambs	Adults	2.19744	0.0362852	-5.9203	3.05988	0.00221427	0.924359	no
CUFF.41283.2	Lambs	Adults	0.0177794	1.05777	5.89467	-2.10752	0.0350725	0.999999	no
CUFF.19923.1	Lambs	Adults	4.77287	15.9662	1.74209	-2.45858	0.0139488	0.999999	no
CUFF.30341.1	Lambs	Adults	0.804212	0.0351907	-4.51431	2.1461	0.0318651	0.999999	no
CUFF.31788.1	Lambs	Adults	0.091602	1.46089	3.99533	-2.30259	0.0213017	0.999999	no
CUFF.52288.1	Lambs	Adults	1.62843	4.1915	1.36399	-2.51645	0.0118542	0.999999	no
CUFF.305.1	Lambs	Adults	1.0471	2.77575	1.40649	-2.19286	0.0283176	0.999999	no
CUFF.35919.3	Lambs	Adults	1.75276	12.3749	2.81972	-2.38888	0.0169	0.999999	no
CUFF.2262.3	Lambs	Adults	11.0301	179.242	4.02239	-1.98679	0.0469456	0.999999	no
CUFF.4534.1	Lambs	Adults	3.95189	19.0944	2.27254	-1.99104	0.046477	0.999999	no
CUFF.51650.1	Lambs	Adults	0	0.408645	1.79769e+308	1.79769e+308	0.0446225	0.999999	no
CUFF.17354.1	Lambs	Adults	0.266526	1.03547	1.95794	-2.11303	0.0345979	0.999999	no
CUFF.57047.1	Lambs	Adults	3.29642	1.483	-1.15239	2.27384	0.0229755	0.999999	no
CUFF.50560.2	Lambs	Adults	0.114052	1.03428	3.18086	-1.98505	0.0471393	0.999999	no
CUFF.1253.1	Lambs	Adults	0.184803	0.654773	1.82501	-2.23748	0.0252551	0.999999	no
CUFF.28925.2	Lambs	Adults	0.962743	5.04994	2.39104	-2.78162	0.00540883	0.999999	no
CUFF.17869.1	Lambs	Adults	0.335208	1.2458	1.89395	-2.22518	0.0260694	0.999999	no
CUFF.41154.2	Lambs	Adults	0.109903	5.13282	5.54545	-2.05156	0.0402122	0.999999	no
CUFF.23174.1	Lambs	Adults	1.26878	0	-1.79769e+308	-1.79769e+308	0.0452292	0.999999	no
CUFF.10648.1	Lambs	Adults	0.170864	0.865864	2.34129	-2.68931	0.00715992	0.999999	no
CUFF.37249.1	Lambs	Adults	0.114943	1.07804	3.22942	-2.18454	0.0289223	0.999999	no
CUFF.8274.1	Lambs	Adults	0.488994	0.0739574	-2.72505	2.6282	0.00858381	0.999999	no
CUFF.2552.1	Lambs	Adults	0.115499	0.742049	2.68364	-2.55229	0.0107017	0.999999	no
CUFF.2110.1	Lambs	Adults	0	0.488553	1.79769e+308	1.79769e+308	0.0477468	0.999999	no
CUFF.20639.1	Lambs	Adults	0	3.28858	1.79769e+308	1.79769e+308	0.0063191	0.999999	no
CUFF.4646.2	Lambs	Adults	0.695931	3.2125	2.20668	-2.14508	0.0319463	0.999999	no
CUFF.925.1	Lambs	Adults	2.4099	6.04427	1.32659	-2.51495	0.0119049	0.999999	no
CUFF.7076.2	Lambs	Adults	1.77597	0	-1.79769e+308	-1.79769e+308	0.00494957	0.999999	no
CUFF.46949.1	Lambs	Adults	0.0920529	0.566377	2.62123	-2.67952	0.00737275	0.999999	no
CUFF.1899.1	Lambs	Adults	1.17655	0	-1.79769e+308	-1.79769e+308	0.0420798	0.999999	no
CUFF.37378.2	Lambs	Adults	2.27424	0	-1.79769e+308	-1.79769e+308	0.00906384	0.999999	no
CUFF.2169.2	Lambs	Adults	19.6818	2.43032	-3.01765	2.41299	0.0158223	0.999999	no
CUFF.2047.1	Lambs	Adults	0.0120535	1.0176	6.39958	-2.96326	0.00304399	0.999999	no
CUFF.4688.1	Lambs	Adults	1.04225	2.56294	1.2981	-2.12993	0.0331774	0.999999	no
CUFF.4943.1	Lambs	Adults	1.34922	5.61902	2.05819	-2.58831	0.00964489	0.999999	no
CUFF.46828.1	Lambs	Adults	1.57018	0.347627	-2.17532	2.49803	0.0124885	0.999999	no
CUFF.31038.2	Lambs	Adults	0	0.604127	1.79769e+308	1.79769e+308	0.0329405	0.999999	no
CUFF.18673.3	Lambs	Adults	1.54499	0	-1.79769e+308	-1.79769e+308	0.0153654	0.999999	no
CUFF.14991.2	Lambs	Adults	1.77228	0	-1.79769e+308	-1.79769e+308	0.0246897	0.999999	no
CUFF.47543.1	Lambs	Adults	0.424975	0.105777	-2.00635	2.49242	0.0126876	0.999999	no
CUFF.17718.1	Lambs	Adults	0.190545	0.755754	1.98778	-2.1705	0.0299689	0.999999	no
CUFF.42476.1	Lambs	Adults	0.00945195	0.4069	5.42792	-3.02525	0.00248425	0.999999	no
CUFF.36760.1	Lambs	Adults	0.736783	2.54918	1.79072	-1.9787	0.0478498	0.999999	no
CUFF.38443.2	Lambs	Adults	0.284863	3.1796	3.48051	-2.16332	0.0305169	0.999999	no
CUFF.38445.2	Lambs	Adults	0.529737	1.85259	1.8062	-2.61642	0.0088857	0.999999	no
CUFF.24894.1	Lambs	Adults	8.62628	20.8105	1.2705	-2.66754	0.00764083	0.999999	no
CUFF.57028.2	Lambs	Adults	3.48345	1.19261	-1.54639	1.98906	0.0466942	0.999999	no
CUFF.53085.1	Lambs	Adults	0.232382	1.01652	2.12907	-1.96728	0.0491507	0.999999	no
CUFF.10057.1	Lambs	Adults	1.29417	5.18898	2.00343	-2.07808	0.0377018	0.999999	no
CUFF.43116.1	Lambs	Adults	0	0.425689	1.79769e+308	1.79769e+308	0.0451725	0.999999	no
CUFF.48998.1	Lambs	Adults	3.15316	0.796656	-1.98477	2.36781	0.0178938	0.999999	no
CUFF.26798.1	Lambs	Adults	3.77795	1.10938	-1.76784	2.16904	0.0300797	0.999999	no
CUFF.3819.1	Lambs	Adults	0.80718	0	-1.79769e+308	-1.79769e+308	0.00307672	0.999999	no
CUFF.26398.1	Lambs	Adults	0	2.3291	1.79769e+308	1.79769e+308	0.0290608	0.999999	no
CUFF.41336.2	Lambs	Adults	0.448173	3.43652	2.93882	-2.01287	0.0441278	0.999999	no
CUFF.44355.1	Lambs	Adults	0.750287	0.103477	-2.85813	1.99096	0.0464857	0.999999	no
CUFF.34788.1	Lambs	Adults	0.0471906	0.53427	3.501	-2.77462	0.00552664	0.999999	no
CUFF.16578.1	Lambs	Adults	4.19963	0.331514	-3.66312	3.00906	0.00262054	0.999999	no
CUFF.24487.1	Lambs	Adults	2.97875	0.817221	-1.86591	2.47913	0.0131704	0.999999	no
CUFF.12540.1	Lambs	Adults	0.163717	0.656235	2.00301	-2.20642	0.0273546	0.999999	no
CUFF.12208.1	Lambs	Adults	0.747709	0.162855	-2.19889	2.04268	0.0410845	0.999999	no
CUFF.1997.1	Lambs	Adults	0.0263419	0.559227	4.408	-2.01479	0.0439267	0.999999	no
CUFF.54710.1	Lambs	Adults	5.83911	13.6224	1.22216	-2.5071	0.0121728	0.999999	no
CUFF.3103.2	Lambs	Adults	9.80273	4.53284	-1.11277	2.01558	0.0438435	0.999999	no
CUFF.26124.1	Lambs	Adults	6.60872	2.8736	-1.20151	2.6666	0.00766237	0.999999	no
CUFF.23915.1	Lambs	Adults	0	0.646711	1.79769e+308	1.79769e+308	0.0478695	0.999999	no
CUFF.34739.1	Lambs	Adults	74.612	28.0616	-1.41081	2.03651	0.0416996	0.999999	no
CUFF.3584.1	Lambs	Adults	0.781963	0.189971	-2.04132	2.62379	0.00869568	0.999999	no
CUFF.55745.1	Lambs	Adults	0.120401	1.31001	3.44365	-3.01769	0.00254708	0.999999	no
CUFF.18916.2	Lambs	Adults	0.43499	0	-1.79769e+308	-1.79769e+308	0.0346275	0.999999	no
CUFF.6323.1	Lambs	Adults	9.29117	27.7716	1.57968	-2.9636	0.0030406	0.999999	no
CUFF.20564.1	Lambs	Adults	0	0.557371	1.79769e+308	1.79769e+308	0.0471153	0.999999	no
CUFF.42583.1	Lambs	Adults	0.200576	0.702173	1.80768	-2.32072	0.0203019	0.999999	no
CUFF.58578.1	Lambs	Adults	2.29741	0.666757	-1.78477	2.221	0.0263512	0.999999	no
CUFF.14335.1	Lambs	Adults	0.436727	1.09543	1.32669	-2.15956	0.0308071	0.999999	no
CUFF.7112.1	Lambs	Adults	3.09242	8.21749	1.40996	-2.50732	0.0121652	0.999999	no
CUFF.55084.1	Lambs	Adults	37.142	17.9007	-1.05304	2.24564	0.0247271	0.999999	no
CUFF.37372.1	Lambs	Adults	0.300953	2.33788	2.95759	-2.95725	0.00310397	0.999999	no
CUFF.37427.1	Lambs	Adults	0.497609	2.68228	2.43038	-2.43582	0.0148582	0.999999	no
CUFF.24466.2	Lambs	Adults	1.4802	3.84566	1.37744	-2.26142	0.0237334	0.999999	no
CUFF.20994.1	Lambs	Adults	1.23054	5.19398	2.07755	-2.56582	0.0102933	0.999999	no
CUFF.36518.1	Lambs	Adults	2.22185	0.326143	-2.76819	2.06298	0.0391144	0.999999	no
CUFF.54599.2	Lambs	Adults	0	1.46249	1.79769e+308	1.79769e+308	0.0246807	0.999999	no
CUFF.38530.2	Lambs	Adults	3.78631	0.758794	-2.31901	2.09048	0.0365747	0.999999	no
CUFF.29583.1	Lambs	Adults	1.63995	0.486439	-1.75332	2.52281	0.011642	0.999999	no
CUFF.56561.1	Lambs	Adults	17.0385	7.88941	-1.1108	1.96948	0.0488978	0.999999	no
CUFF.1492.1	Lambs	Adults	0.00981734	0.445913	5.50529	-2.50003	0.0124183	0.999999	no
CUFF.30319.1	Lambs	Adults	1.99776	0.797486	-1.32485	2.0091	0.0445266	0.999999	no
CUFF.48482.1	Lambs	Adults	7.74184	17.1495	1.14741	-2.29786	0.0215695	0.999999	no
CUFF.35401.1	Lambs	Adults	2.85725	8.02494	1.48986	-2.16463	0.0304163	0.999999	no
CUFF.32217.1	Lambs	Adults	14.3066	35.5713	1.31403	-2.60395	0.00921573	0.999999	no
CUFF.51875.1	Lambs	Adults	0.348609	1.63054	2.22567	-2.35778	0.0183846	0.999999	no
CUFF.54850.1	Lambs	Adults	66.9348	240.024	1.84235	-2.5778	0.0099431	0.999999	no
CUFF.27611.1	Lambs	Adults	0.022463	0.744526	5.0507	-2.26831	0.0233105	0.999999	no
CUFF.6824.1	Lambs	Adults	0.708409	1.97328	1.47794	-1.9815	0.0475351	0.999999	no
CUFF.14191.1	Lambs	Adults	7.39162	0	-1.79769e+308	-1.79769e+308	0.0118846	0.999999	no
CUFF.9731.1	Lambs	Adults	0.269819	1.96534	2.86472	-2.35311	0.0186169	0.999999	no
CUFF.9957.1	Lambs	Adults	0.0979546	0.437441	2.1589	-2.35489	0.018528	0.999999	no
CUFF.58765.1	Lambs	Adults	2.49261	0.622833	-2.00074	2.03656	0.0416938	0.999999	no
CUFF.20816.2	Lambs	Adults	12.966	32.3944	1.32101	-2.12021	0.0339883	0.999999	no
CUFF.54474.1	Lambs	Adults	158.086	66.9511	-1.23953	2.03687	0.0416627	0.999999	no
CUFF.32487.1	Lambs	Adults	114.932	45.4954	-1.33699	2.47617	0.0132802	0.999999	no
CUFF.16758.1	Lambs	Adults	44.4014	91.0745	1.03644	-2.04708	0.0406506	0.999999	no
CUFF.53467.1	Lambs	Adults	0.403666	0.0542735	-2.89484	2.54939	0.0107913	0.999999	no
CUFF.29454.1	Lambs	Adults	1.63173	4.65425	1.51215	-2.14932	0.0316089	0.999999	no
CUFF.11210.1	Lambs	Adults	3.90515	0.103799	-5.23352	2.06206	0.0392021	0.999999	no
CUFF.17816.3	Lambs	Adults	1.59051	6.70479	2.0757	-1.97823	0.0479031	0.999999	no
CUFF.31733.1	Lambs	Adults	153.454	662.022	2.10907	-2.86686	0.00414569	0.999999	no
CUFF.32590.1	Lambs	Adults	4.62318	1.57611	-1.55252	2.15117	0.031463	0.999999	no
CUFF.13318.1	Lambs	Adults	2.92764	9.61706	1.71586	-2.42532	0.0152949	0.999999	no
CUFF.53066.2	Lambs	Adults	3.40874	0	-1.79769e+308	-1.79769e+308	0.0456213	0.999999	no
CUFF.12881.1	Lambs	Adults	2.91646	0.683538	-2.09313	2.47745	0.0132326	0.999999	no
CUFF.47673.1	Lambs	Adults	86.9359	503.693	2.53452	-2.42665	0.0152392	0.999999	no
CUFF.2723.1	Lambs	Adults	0.0813532	0.412916	2.34358	-2.16927	0.0300619	0.999999	no
CUFF.58058.1	Lambs	Adults	0.388171	0.122755	-1.66091	2.07329	0.0381456	0.999999	no
CUFF.21486.3	Lambs	Adults	7.88568	0.701053	-3.49164	2.23812	0.0252135	0.999999	no
CUFF.9573.3	Lambs	Adults	0.905913	4.18267	2.20698	-1.96639	0.0492533	0.999999	no
CUFF.25211.2	Lambs	Adults	2.83747	8.74705	1.62419	-2.92495	0.00344515	0.999999	no
CUFF.24520.1	Lambs	Adults	5.0563	10.8035	1.09534	-2.24928	0.0244948	0.999999	no
CUFF.35710.2	Lambs	Adults	0	1.63445	1.79769e+308	1.79769e+308	0.0244997	0.999999	no
CUFF.28841.3	Lambs	Adults	2.32199	6.67114	1.52257	-2.42903	0.0151392	0.999999	no
CUFF.49382.1	Lambs	Adults	37.7005	78.2734	1.05394	-2.01615	0.0437841	0.999999	no
CUFF.47118.2	Lambs	Adults	2.33131	0.299443	-2.96079	2.02897	0.0424618	0.999999	no
CUFF.55278.1	Lambs	Adults	0.540334	2.62109	2.27824	-2.07059	0.0383975	0.999999	no
CUFF.55299.1	Lambs	Adults	0.577699	3.48925	2.59453	-2.60449	0.00920122	0.999999	no
CUFF.55309.1	Lambs	Adults	0.329108	7.98238	4.60019	-2.5068	0.0121831	0.999999	no
CUFF.54253.2	Lambs	Adults	0.984286	0	-1.79769e+308	-1.79769e+308	0.0360698	0.999999	no
CUFF.19268.1	Lambs	Adults	0.0873886	0.532401	2.60699	-2.00469	0.0449963	0.999999	no
CUFF.17277.1	Lambs	Adults	12.744	39.1282	1.61839	-1.98715	0.0469061	0.999999	no
CUFF.9942.1	Lambs	Adults	0	1.92027	1.79769e+308	1.79769e+308	0.0169845	0.999999	no
CUFF.20094.1	Lambs	Adults	0.603331	0.119158	-2.34007	2.28925	0.0220649	0.999999	no
CUFF.47710.2	Lambs	Adults	4.44399	0.563395	-2.97964	2.00377	0.0450951	0.999999	no
CUFF.43888.2	Lambs	Adults	0.0686945	1.13289	4.04366	-2.6986	0.00696315	0.999999	no
CUFF.37261.2	Lambs	Adults	2.39222	0	-1.79769e+308	-1.79769e+308	0.0286613	0.999999	no
CUFF.21018.1	Lambs	Adults	0.433042	1.67778	1.95398	-2.24025	0.0250746	0.999999	no
CUFF.9093.1	Lambs	Adults	51.1673	11.7002	-2.12869	3.00756	0.0026335	0.999999	no
CUFF.59341.1	Lambs	Adults	13.1929	30.22	1.19574	-2.39164	0.0167731	0.999999	no
CUFF.36758.1	Lambs	Adults	0.393477	0	-1.79769e+308	-1.79769e+308	0.0370953	0.999999	no
CUFF.24915.1	Lambs	Adults	0.120006	0.887928	2.88733	-2.18775	0.0286878	0.999999	no
CUFF.50791.1	Lambs	Adults	1.5214	4.32827	1.50839	-2.23025	0.0257311	0.999999	no
CUFF.7127.1	Lambs	Adults	0.250985	0.913977	1.86456	-2.38227	0.0172064	0.999999	no
CUFF.37557.1	Lambs	Adults	5.88528	1.32249	-2.15385	2.82317	0.00475509	0.999999	no
CUFF.11971.1	Lambs	Adults	0	3.3545	1.79769e+308	1.79769e+308	0.0201891	0.999999	no
CUFF.53170.1	Lambs	Adults	16.1721	7.54929	-1.09909	2.21927	0.0264683	0.999999	no
CUFF.47966.3	Lambs	Adults	0	0.941403	1.79769e+308	1.79769e+308	0.0316238	0.999999	no
CUFF.14016.1	Lambs	Adults	0.196166	2.02591	3.36842	-2.45391	0.0141312	0.999999	no
CUFF.9133.1	Lambs	Adults	0.147609	1.07865	2.86938	-2.24841	0.02455	0.999999	no
CUFF.8275.1	Lambs	Adults	0.725356	0.141352	-2.3594	2.23923	0.0251412	0.999999	no
CUFF.24103.1	Lambs	Adults	1.98387	0	-1.79769e+308	-1.79769e+308	0.0194128	0.999999	no
CUFF.58060.1	Lambs	Adults	8.64025	3.5202	-1.29541	2.55417	0.0106442	0.999999	no
CUFF.14528.1	Lambs	Adults	1.98706	12.2745	2.62695	-2.27556	0.0228723	0.999999	no
CUFF.11421.1	Lambs	Adults	1.13264	3.93127	1.79531	-1.97056	0.0487739	0.999999	no
CUFF.17812.2	Lambs	Adults	0	1.41416	1.79769e+308	1.79769e+308	0.00560855	0.999999	no
CUFF.23229.1	Lambs	Adults	0.0471576	0.562971	3.5775	-2.03785	0.0415651	0.999999	no
CUFF.41234.2	Lambs	Adults	1.32944	3.89823	1.552	-2.0135	0.044062	0.999999	no
CUFF.1453.1	Lambs	Adults	0	44.3777	1.79769e+308	1.79769e+308	0.0449142	0.999999	no
CUFF.34697.1	Lambs	Adults	10.3007	25.9821	1.33478	-2.72692	0.00639292	0.999999	no
CUFF.10650.1	Lambs	Adults	0.0547393	0.628858	3.52208	-2.2351	0.0254106	0.999999	no
CUFF.11280.1	Lambs	Adults	0.0249356	0.883279	5.14659	-2.31954	0.0203657	0.999999	no
CUFF.42574.3	Lambs	Adults	0.135717	0.656427	2.27403	-2.14574	0.0318938	0.999999	no
CUFF.9807.2	Lambs	Adults	1.67325	0	-1.79769e+308	-1.79769e+308	0.037911	0.999999	no
CUFF.55636.2	Lambs	Adults	1.05553	4.57313	2.11522	-3.00901	0.00262101	0.999999	no
CUFF.25137.1	Lambs	Adults	0.977666	3.32923	1.76778	-2.76637	0.00566838	0.999999	no
CUFF.57012.1	Lambs	Adults	0.839721	3.55901	2.08349	-2.07778	0.03773	0.999999	no
CUFF.54793.1	Lambs	Adults	0	0.519707	1.79769e+308	1.79769e+308	0.0446225	0.999999	no
CUFF.26963.1	Lambs	Adults	5.42207	1.04059	-2.38145	2.24946	0.0244831	0.999999	no
CUFF.13590.1	Lambs	Adults	0.116968	0.42625	1.86558	-1.96344	0.0495949	0.999999	no
CUFF.35099.1	Lambs	Adults	0	1.25948	1.79769e+308	1.79769e+308	0.0292673	0.999999	no
CUFF.55250.2	Lambs	Adults	40.6248	100.215	1.30266	-2.44862	0.0143403	0.999999	no
CUFF.40312.1	Lambs	Adults	1.67338	7.74022	2.20961	-2.53119	0.0113677	0.999999	no
CUFF.17739.1	Lambs	Adults	665.613	285.522	-1.22108	2.56211	0.0104038	0.999999	no
CUFF.34516.2	Lambs	Adults	1.40562	0	-1.79769e+308	-1.79769e+308	0.00823156	0.999999	no
CUFF.9095.1	Lambs	Adults	52.6643	20.6869	-1.34811	2.50916	0.0121019	0.999999	no
CUFF.6767.2	Lambs	Adults	2.17402	8.09994	1.89754	-2.70905	0.00674769	0.999999	no
CUFF.36232.1	Lambs	Adults	0.238819	0.847926	1.82802	-2.13136	0.0330591	0.999999	no
CUFF.46933.1	Lambs	Adults	0.537447	3.88585	2.85403	-2.20763	0.02727	0.999999	no
CUFF.44653.1	Lambs	Adults	17.3572	4.60733	-1.91353	2.43536	0.0148768	0.999999	no
CUFF.18326.1	Lambs	Adults	0.118542	0.456238	1.94439	-2.1358	0.0326955	0.999999	no
CUFF.58722.1	Lambs	Adults	224.633	545.235	1.27931	-2.85044	0.0043659	0.999999	no
CUFF.23483.1	Lambs	Adults	3.79318	1.82815	-1.05303	2.06131	0.0392738	0.999999	no
CUFF.56046.1	Lambs	Adults	29.9735	61.6682	1.04084	-2.17812	0.0293967	0.999999	no
CUFF.20218.2	Lambs	Adults	2.4813	6.13905	1.30692	-2.1979	0.0279565	0.999999	no
CUFF.23210.1	Lambs	Adults	1.87263	0.502851	-1.89687	2.67043	0.00757545	0.999999	no
CUFF.31410.1	Lambs	Adults	2.0957	6.13898	1.55057	-2.37306	0.0176414	0.999999	no
CUFF.4933.1	Lambs	Adults	3.64625	7.7655	1.09067	-2.05257	0.0401141	0.999999	no
CUFF.18638.1	Lambs	Adults	60.2004	204.05	1.76108	-2.14281	0.0321284	0.999999	no
CUFF.36208.2	Lambs	Adults	2.16131	10.7521	2.31463	-2.40466	0.0161876	0.999999	no
CUFF.1430.1	Lambs	Adults	0.189199	0.590999	1.64325	-1.99439	0.0461094	0.999999	no
CUFF.5540.1	Lambs	Adults	0.48481	0.156436	-1.63185	1.98987	0.0466052	0.999999	no
CUFF.13275.1	Lambs	Adults	5.69389	1.53585	-1.89038	2.04976	0.0403876	0.999999	no
CUFF.55042.1	Lambs	Adults	0.462896	0.127907	-1.85559	2.16253	0.0305777	0.999999	no
CUFF.50802.1	Lambs	Adults	7.30318	16.7723	1.19948	-2.32429	0.0201098	0.999999	no
CUFF.36701.1	Lambs	Adults	36.7162	14.592	-1.33125	2.67734	0.00742102	0.999999	no
CUFF.57103.1	Lambs	Adults	4.29645	1.19311	-1.84841	2.29792	0.0215661	0.999999	no
CUFF.56236.1	Lambs	Adults	4.56997	11.9607	1.38805	-2.5701	0.0101669	0.999999	no
CUFF.47910.2	Lambs	Adults	0.663163	0	-1.79769e+308	-1.79769e+308	0.0248353	0.999999	no
CUFF.2205.1	Lambs	Adults	6.23987	1.31487	-2.2466	2.5709	0.0101434	0.999999	no
CUFF.13871.1	Lambs	Adults	0.120304	0.620747	2.36733	-1.98909	0.0466917	0.999999	no
CUFF.51544.1	Lambs	Adults	4.49933	10.4516	1.21594	-2.56892	0.0102016	0.999999	no
CUFF.6822.1	Lambs	Adults	2.16237	0	-1.79769e+308	-1.79769e+308	0.0426754	0.999999	no
CUFF.21946.1	Lambs	Adults	0.630213	0.110214	-2.51553	2.04213	0.0411388	0.999999	no
CUFF.31037.1	Lambs	Adults	1.90753	8.44186	2.14585	-2.18701	0.0287418	0.999999	no
CUFF.18281.1	Lambs	Adults	7.39298	2.67386	-1.46723	2.23919	0.0251438	0.999999	no
CUFF.14855.1	Lambs	Adults	0	0.953443	1.79769e+308	1.79769e+308	0.0480285	0.999999	no
CUFF.58008.1	Lambs	Adults	2.01992	6.16774	1.61044	-3.01122	0.00260199	0.999999	no
CUFF.24166.1	Lambs	Adults	14.2976	5.12792	-1.47933	2.1442	0.0320165	0.999999	no
CUFF.30430.1	Lambs	Adults	0.938626	2.25956	1.26742	-2.62689	0.00861694	0.999999	no
CUFF.113.2	Lambs	Adults	68.7422	15.6688	-2.1333	2.55906	0.0104957	0.999999	no
CUFF.9357.1	Lambs	Adults	0.465343	0	-1.79769e+308	-1.79769e+308	0.0136608	0.999999	no
CUFF.17582.1	Lambs	Adults	0.479459	0	-1.79769e+308	-1.79769e+308	0.0481825	0.999999	no
CUFF.8954.1	Lambs	Adults	0.146757	1.33793	3.1885	-2.55088	0.0107451	0.999999	no
CUFF.47131.2	Lambs	Adults	0	1.57706	1.79769e+308	1.79769e+308	0.0212081	0.999999	no
CUFF.43916.1	Lambs	Adults	25.0939	7.38426	-1.76481	2.36178	0.0181872	0.999999	no
CUFF.33454.1	Lambs	Adults	6.99973	3.14843	-1.15267	2.11529	0.0344055	0.999999	no
CUFF.47221.1	Lambs	Adults	8.05985	2.60578	-1.62904	2.0173	0.0436639	0.999999	no
CUFF.25248.1	Lambs	Adults	12.2782	28.9383	1.23688	-2.5716	0.010123	0.999999	no
CUFF.1982.1	Lambs	Adults	0.0514326	0.700778	3.7682	-2.15077	0.0314944	0.999999	no
CUFF.53155.1	Lambs	Adults	0.176982	0.691024	1.96513	-2.09249	0.0363947	0.999999	no
CUFF.40005.1	Lambs	Adults	0	1.63214	1.79769e+308	1.79769e+308	0.0112362	0.999999	no
CUFF.26224.1	Lambs	Adults	0.0985479	0.509747	2.37089	-2.53696	0.011182	0.999999	no
CUFF.46964.1	Lambs	Adults	16.3268	38.3564	1.23222	-2.25145	0.0243571	0.999999	no
CUFF.20065.1	Lambs	Adults	0.0751972	0.450508	2.5828	-2.09578	0.0361016	0.999999	no
CUFF.15480.1	Lambs	Adults	0.232216	0.720738	1.63401	-2.07072	0.038385	0.999999	no
CUFF.16915.2	Lambs	Adults	7.4643	1.86727	-1.99907	2.16474	0.0304079	0.999999	no
CUFF.25926.1	Lambs	Adults	1.3482	0.151579	-3.15289	2.59922	0.00934371	0.999999	no
CUFF.16427.3	Lambs	Adults	0	1.25542	1.79769e+308	1.79769e+308	0.00436767	0.999999	no
CUFF.28854.1	Lambs	Adults	1.42918	0.463932	-1.6232	2.28997	0.0220228	0.999999	no
CUFF.19691.1	Lambs	Adults	0.0529491	0.409197	2.95012	-2.15731	0.0309818	0.999999	no
CUFF.55603.1	Lambs	Adults	0.262751	1.7805	2.76052	-2.23108	0.025676	0.999999	no
CUFF.19442.1	Lambs	Adults	1.56196	5.33265	1.7715	-2.59878	0.00935549	0.999999	no
CUFF.110.2	Lambs	Adults	10.7743	2.04333	-2.3986	2.29924	0.0214912	0.999999	no
CUFF.56714.1	Lambs	Adults	2.67224	6.24283	1.22415	-2.34281	0.0191394	0.999999	no
CUFF.27897.2	Lambs	Adults	0	9.83483	1.79769e+308	1.79769e+308	0.0175599	0.999999	no
CUFF.16007.1	Lambs	Adults	0	1081.9	1.79769e+308	1.79769e+308	0.00810126	0.999999	no
CUFF.16011.1	Lambs	Adults	0	37.1328	1.79769e+308	1.79769e+308	0.0498002	0.999999	no
CUFF.16010.1	Lambs	Adults	2.36004	144.589	5.937	-2.57365	0.0100632	0.999999	no
CUFF.59392.1	Lambs	Adults	1.02659	2.13419	1.05583	-2.14417	0.0320189	0.999999	no
CUFF.16232.1	Lambs	Adults	0.170215	0.876757	2.36482	-2.63599	0.00838934	0.999999	no
CUFF.1064.2	Lambs	Adults	0.395185	0	-1.79769e+308	-1.79769e+308	0.0156951	0.999999	no
CUFF.29401.1	Lambs	Adults	0.0988843	0.543531	2.45855	-2.80849	0.0049775	0.999999	no
CUFF.12907.1	Lambs	Adults	0.92919	0.129931	-2.83823	2.70743	0.00678067	0.999999	no
CUFF.34401.1	Lambs	Adults	5.55974	14.2651	1.3594	-2.64978	0.00805437	0.999999	no
CUFF.25855.1	Lambs	Adults	33.4773	14.4472	-1.21239	2.61702	0.00887015	0.999999	no
CUFF.46616.3	Lambs	Adults	0.152746	0.600217	1.97435	-1.96572	0.0493309	0.999999	no
CUFF.52362.1	Lambs	Adults	4.47431	11.1511	1.31745	-2.2715	0.0231168	0.999999	no
CUFF.33267.1	Lambs	Adults	0.0717372	0.504993	2.81547	-2.63071	0.00852079	0.999999	no
CUFF.12108.1	Lambs	Adults	3.9592	10.1591	1.35949	-2.27872	0.0226836	0.999999	no
CUFF.6742.1	Lambs	Adults	2.59724	0	-1.79769e+308	-1.79769e+308	0.0308735	0.999999	no
CUFF.18320.1	Lambs	Adults	0.0938088	0.450318	2.26315	-2.31379	0.0206792	0.999999	no
CUFF.34763.1	Lambs	Adults	0.157894	0.922546	2.54666	-1.98944	0.0466526	0.999999	no
CUFF.51619.2	Lambs	Adults	4.02774	10.3534	1.36206	-2.28987	0.0220286	0.999999	no
CUFF.38451.2	Lambs	Adults	70.8235	28.9774	-1.2893	2.68984	0.0071487	0.999999	no
CUFF.9166.1	Lambs	Adults	2.80291	7.98222	1.50987	-2.36859	0.0178559	0.999999	no
CUFF.48487.1	Lambs	Adults	4.56833	12.2692	1.4253	-2.2435	0.0248647	0.999999	no
CUFF.5142.1	Lambs	Adults	0	0.58147	1.79769e+308	1.79769e+308	0.021221	0.999999	no
CUFF.51075.2	Lambs	Adults	0	0.903386	1.79769e+308	1.79769e+308	0.00377224	0.999999	no
CUFF.25205.1	Lambs	Adults	2.3764	4.87569	1.03683	-2.33339	0.0196278	0.999999	no
CUFF.32515.1	Lambs	Adults	0.10883	0.56299	2.37103	-2.10935	0.0349148	0.999999	no
CUFF.44898.1	Lambs	Adults	8.27177	19.4689	1.2349	-2.16016	0.0307604	0.999999	no
CUFF.52936.4	Lambs	Adults	0	0.799742	1.79769e+308	1.79769e+308	0.0402411	0.999999	no
CUFF.43447.1	Lambs	Adults	17.6798	7.05976	-1.32441	2.00579	0.0448789	0.999999	no
CUFF.46649.1	Lambs	Adults	0.0422061	0.53652	3.66811	-2.20265	0.0276191	0.999999	no
CUFF.36222.1	Lambs	Adults	0.0653191	0.402052	2.6218	-2.66927	0.00760173	0.999999	no
CUFF.6983.1	Lambs	Adults	20.0608	43.901	1.12987	-2.35611	0.0184673	0.999999	no
CUFF.9914.2	Lambs	Adults	1.32198	3.63516	1.45931	-2.08866	0.0367387	0.999999	no
CUFF.24823.1	Lambs	Adults	5.86315	12.8778	1.13514	-2.0127	0.0441464	0.999999	no
CUFF.15005.1	Lambs	Adults	1202.29	491.51	-1.29049	2.26329	0.0236181	0.999999	no
CUFF.28860.1	Lambs	Adults	2.15438	6.92201	1.68392	-2.89339	0.00381113	0.999999	no
CUFF.3983.1	Lambs	Adults	0	0.406735	1.79769e+308	1.79769e+308	0.0448721	0.999999	no
CUFF.55068.1	Lambs	Adults	0	0.635833	1.79769e+308	1.79769e+308	0.0451725	0.999999	no
CUFF.28116.1	Lambs	Adults	2.06305	0.75275	-1.45454	2.2187	0.0265069	0.999999	no
CUFF.36956.2	Lambs	Adults	10.9094	0	-1.79769e+308	-1.79769e+308	0.022151	0.999999	no
CUFF.14648.1	Lambs	Adults	6.70797	1.17036	-2.51892	2.72906	0.00635152	0.999999	no
CUFF.57994.1	Lambs	Adults	0.741696	3.09076	2.05906	-2.93811	0.00330225	0.999999	no
CUFF.56761.1	Lambs	Adults	0.37731	2.19788	2.54229	-2.6093	0.00907278	0.999999	no
CUFF.20787.1	Lambs	Adults	0.0541556	0.433397	3.00051	-2.0276	0.0426015	0.999999	no
CUFF.59182.1	Lambs	Adults	6.35728	17.6489	1.47309	-2.66476	0.00770433	0.999999	no
CUFF.8197.1	Lambs	Adults	0.150468	3.29866	4.45435	-2.21242	0.0269379	0.999999	no
CUFF.34628.2	Lambs	Adults	0.763022	0	-1.79769e+308	-1.79769e+308	0.0281522	0.999999	no
CUFF.54339.2	Lambs	Adults	0	1.65009	1.79769e+308	1.79769e+308	0.0373367	0.999999	no
CUFF.25745.2	Lambs	Adults	1.02718	0	-1.79769e+308	-1.79769e+308	0.0321328	0.999999	no
CUFF.15726.2	Lambs	Adults	0.617389	0	-1.79769e+308	-1.79769e+308	0.0265251	0.999999	no
CUFF.13592.1	Lambs	Adults	0.0781866	0.480899	2.62074	-2.05581	0.0398012	0.999999	no
CUFF.33513.1	Lambs	Adults	4.43423	1.55825	-1.50876	2.13744	0.0325623	0.999999	no
CUFF.24097.1	Lambs	Adults	0.162285	0.666296	2.03763	-1.99591	0.0459438	0.999999	no
CUFF.52561.1	Lambs	Adults	7.35688	19.4851	1.40521	-2.88285	0.00394097	0.999999	no
CUFF.32478.2	Lambs	Adults	3.38441	16.3264	2.27023	-2.82821	0.00468084	0.999999	no
CUFF.4051.1	Lambs	Adults	528.47	3119.7	2.56151	-2.32505	0.0200695	0.999999	no
CUFF.35563.1	Lambs	Adults	0.0975304	0.646713	2.7292	-2.7396	0.00615135	0.999999	no
CUFF.6893.2	Lambs	Adults	0.209133	1.35459	2.69536	-2.54583	0.0109019	0.999999	no
CUFF.3119.1	Lambs	Adults	0.388808	0.0357189	-3.4443	2.06925	0.0385225	0.999999	no
CUFF.35300.1	Lambs	Adults	0.157075	1.10196	2.81054	-2.60147	0.00928245	0.999999	no
CUFF.49610.1	Lambs	Adults	0.350137	1.09876	1.64989	-2.21263	0.0269228	0.999999	no
CUFF.47827.2	Lambs	Adults	10.6233	4.48412	-1.24433	2.333	0.019648	0.999999	no
CUFF.33224.1	Lambs	Adults	0.459935	0.0333989	-3.78356	2.19329	0.0282862	0.999999	no
CUFF.58790.3	Lambs	Adults	0	0.53551	1.79769e+308	1.79769e+308	0.0442124	0.999999	no
CUFF.58640.1	Lambs	Adults	0	2.16625	1.79769e+308	1.79769e+308	0.0216789	0.999999	no
CUFF.12643.1	Lambs	Adults	0.0871688	2.09977	4.59028	-2.90758	0.00364234	0.999999	no
CUFF.17702.1	Lambs	Adults	0.125758	1.46086	3.5381	-2.49329	0.0126567	0.999999	no
CUFF.31042.1	Lambs	Adults	6.25516	28.1695	2.17101	-2.57091	0.0101433	0.999999	no
CUFF.393.1	Lambs	Adults	0.0585404	0.888616	3.92406	-2.21567	0.0267143	0.999999	no
CUFF.5337.1	Lambs	Adults	1.47354	0	-1.79769e+308	-1.79769e+308	0.0247313	0.999999	no
CUFF.28905.1	Lambs	Adults	10.2319	4.39464	-1.21925	2.30571	0.021127	0.999999	no
CUFF.7355.1	Lambs	Adults	0.815391	0.173198	-2.23507	2.77265	0.00556011	0.999999	no
CUFF.22707.1	Lambs	Adults	0	0.785379	1.79769e+308	1.79769e+308	0.0467399	0.999999	no
CUFF.27865.3	Lambs	Adults	1.67789	5.82346	1.79523	-2.30124	0.0213782	0.999999	no
CUFF.8672.2	Lambs	Adults	0.017637	0.709172	5.32946	-2.44644	0.0144275	0.999999	no
CUFF.40324.1	Lambs	Adults	3.33366	13.6554	2.03429	-2.59701	0.00940386	0.999999	no
CUFF.56223.2	Lambs	Adults	1.19058	17.4518	3.87363	-2.43295	0.0149763	0.999999	no
CUFF.44767.1	Lambs	Adults	0.171146	0.911588	2.41316	-2.8311	0.00463875	0.999999	no
CUFF.28985.1	Lambs	Adults	7.09022	19.0197	1.42359	-2.16914	0.0300719	0.999999	no
CUFF.31649.1	Lambs	Adults	0.209583	1.49605	2.83557	-3.00897	0.00262135	0.999999	no
CUFF.13652.1	Lambs	Adults	3.79199	0.399931	-3.24513	2.18201	0.0291089	0.999999	no
CUFF.25274.2	Lambs	Adults	0.564413	8.62584	3.93384	-2.43728	0.0147981	0.999999	no
CUFF.54598.1	Lambs	Adults	0.541321	2.19253	2.01804	-2.27797	0.0227283	0.999999	no
CUFF.15526.2	Lambs	Adults	1.85175	0.601685	-1.62181	1.99309	0.0462511	0.999999	no
CUFF.15533.1	Lambs	Adults	0.404613	0	-1.79769e+308	-1.79769e+308	0.00617263	0.999999	no
CUFF.15528.1	Lambs	Adults	0.570147	0	-1.79769e+308	-1.79769e+308	0.0346001	0.999999	no
CUFF.13948.1	Lambs	Adults	3.72615	8.35047	1.16417	-2.24371	0.0248513	0.999999	no
CUFF.1500.1	Lambs	Adults	0.108501	0.725116	2.7405	-2.13351	0.0328826	0.999999	no
CUFF.1482.2	Lambs	Adults	0.119147	0.455295	1.93406	-2.01865	0.0435234	0.999999	no
CUFF.50709.2	Lambs	Adults	4.14606	1.27223	-1.70438	1.96811	0.0490556	0.999999	no
CUFF.33859.1	Lambs	Adults	0.319902	0.972019	1.60335	-2.15326	0.0312979	0.999999	no
CUFF.21756.1	Lambs	Adults	0.083462	0.458532	2.45783	-2.35475	0.0185353	0.999999	no
CUFF.1175.2	Lambs	Adults	0.665855	0	-1.79769e+308	-1.79769e+308	0.0480484	0.999999	no
CUFF.31061.1	Lambs	Adults	0.146536	1.32724	3.1791	-2.84351	0.00446197	0.999999	no
CUFF.57941.1	Lambs	Adults	0.583946	0	-1.79769e+308	-1.79769e+308	0.0276608	0.999999	no
CUFF.8194.2	Lambs	Adults	26.7516	64.297	1.26513	-1.98832	0.0467768	0.999999	no
CUFF.37228.1	Lambs	Adults	0.0526601	0.731864	3.79679	-2.85375	0.00432068	0.999999	no
CUFF.19094.2	Lambs	Adults	0	32.1314	1.79769e+308	1.79769e+308	0.0242445	0.999999	no
CUFF.31565.1	Lambs	Adults	0.0158643	0.49841	4.97347	-2.70574	0.00681527	0.999999	no
CUFF.47394.1	Lambs	Adults	6.33301	14.1281	1.1576	-2.20053	0.0277696	0.999999	no
CUFF.13832.1	Lambs	Adults	0.0824637	1.2825	3.95905	-2.83999	0.00451148	0.999999	no
CUFF.32473.2	Lambs	Adults	0	0.422848	1.79769e+308	1.79769e+308	0.0351205	0.999999	no
CUFF.41179.1	Lambs	Adults	17.3708	7.71161	-1.17156	2.05554	0.0398265	0.999999	no
CUFF.33272.1	Lambs	Adults	0.14942	0.552131	1.88564	-2.18253	0.0290705	0.999999	no
CUFF.10180.1	Lambs	Adults	0.40873	1.7993	2.13821	-2.19053	0.0284859	0.999999	no
CUFF.7965.1	Lambs	Adults	0	0.855194	1.79769e+308	1.79769e+308	0.0454957	0.999999	no
CUFF.2801.4	Lambs	Adults	0.951696	0	-1.79769e+308	-1.79769e+308	0.0189962	0.999999	no
CUFF.29146.1	Lambs	Adults	0.786594	0.204696	-1.94214	2.34601	0.0189755	0.999999	no
CUFF.25494.1	Lambs	Adults	0	1.32897	1.79769e+308	1.79769e+308	0.0183857	0.999999	no
CUFF.26835.1	Lambs	Adults	0	3.89484	1.79769e+308	1.79769e+308	0.0324375	0.999999	no
CUFF.24183.1	Lambs	Adults	1.43843	6.29441	2.12957	-2.36515	0.018023	0.999999	no
CUFF.24142.1	Lambs	Adults	0.223384	0.775316	1.79526	-2.06661	0.0387711	0.999999	no
CUFF.41496.1	Lambs	Adults	3.04164	0.939662	-1.69464	2.30422	0.0212103	0.999999	no
CUFF.19461.2	Lambs	Adults	1.44108	0	-1.79769e+308	-1.79769e+308	0.0142257	0.999999	no
CUFF.51545.1	Lambs	Adults	0	0.518671	1.79769e+308	1.79769e+308	0.0208574	0.999999	no
CUFF.1508.1	Lambs	Adults	0.7496	2.13542	1.51033	-2.09641	0.0360454	0.999999	no
CUFF.52782.1	Lambs	Adults	0	0.955529	1.79769e+308	1.79769e+308	0.045526	0.999999	no
CUFF.33965.1	Lambs	Adults	3.07038	7.30397	1.25027	-2.42987	0.0151043	0.999999	no
CUFF.23651.2	Lambs	Adults	0.0905949	0.625951	2.78855	-2.05312	0.040061	0.999999	no
CUFF.57537.1	Lambs	Adults	1.99762	4.0753	1.02863	-2.31041	0.0208655	0.999999	no
CUFF.57521.1	Lambs	Adults	0.857814	0	-1.79769e+308	-1.79769e+308	0.0352464	0.999999	no
CUFF.4050.1	Lambs	Adults	1.83056	12.0539	2.71914	-2.83121	0.00463726	0.999999	no
CUFF.20670.2	Lambs	Adults	0.621616	0	-1.79769e+308	-1.79769e+308	0.024261	0.999999	no
CUFF.27998.1	Lambs	Adults	0.785062	2.13497	1.44334	-2.43576	0.0148607	0.999999	no
CUFF.54429.1	Lambs	Adults	0.997481	0	-1.79769e+308	-1.79769e+308	0.00857637	0.999999	no
CUFF.11344.3	Lambs	Adults	0	0.618277	1.79769e+308	1.79769e+308	0.017923	0.999999	no
CUFF.126.1	Lambs	Adults	112150	51980.3	-1.1094	2.15954	0.0308081	0.999999	no
CUFF.1829.1	Lambs	Adults	0.0484857	0.416445	3.1025	-2.38838	0.0169228	0.999999	no
CUFF.2115.1	Lambs	Adults	0.103013	0.940487	3.19058	-1.96496	0.0494193	0.999999	no
CUFF.2351.1	Lambs	Adults	0	0.409199	1.79769e+308	1.79769e+308	0.0434077	0.999999	no
CUFF.3251.1	Lambs	Adults	1.77014	0.495528	-1.83682	2.61765	0.00885381	0.999999	no
CUFF.4881.1	Lambs	Adults	65.0146	23.6499	-1.45893	2.22718	0.0259354	0.999999	no
CUFF.6757.1	Lambs	Adults	0.497688	0	-1.79769e+308	-1.79769e+308	0.0229991	0.999999	no
CUFF.7964.1	Lambs	Adults	0	0.495298	1.79769e+308	1.79769e+308	0.0487506	0.999999	no
CUFF.9572.1	Lambs	Adults	0.163572	0.563361	1.78413	-2.08508	0.0370623	0.999999	no
CUFF.10639.1	Lambs	Adults	0.239449	0.837841	1.80696	-2.30681	0.0210652	0.999999	no
CUFF.10645.1	Lambs	Adults	0.302575	0.971658	1.68316	-2.07512	0.0379756	0.999999	no
CUFF.11207.1	Lambs	Adults	0.935656	0.180594	-2.37323	2.06648	0.0387832	0.999999	no
CUFF.12534.1	Lambs	Adults	0	0.432751	1.79769e+308	1.79769e+308	0.0400465	0.999999	no
CUFF.12880.1	Lambs	Adults	2.86289	0.8438	-1.7625	2.42301	0.0153925	0.999999	no
CUFF.18241.1	Lambs	Adults	0.588177	0	-1.79769e+308	-1.79769e+308	0.0361979	0.999999	no
CUFF.19213.1	Lambs	Adults	0.575055	3.48459	2.59922	-1.96022	0.0499704	0.999999	no
CUFF.19387.1	Lambs	Adults	0.917257	0.293965	-1.64168	2.14139	0.0322429	0.999999	no
CUFF.20286.1	Lambs	Adults	0.268926	3.08938	3.52204	-2.30151	0.0213628	0.999999	no
CUFF.28019.1	Lambs	Adults	0.122547	0.463995	1.92078	-1.9816	0.0475243	0.999999	no
CUFF.30438.1	Lambs	Adults	0.142387	0.580727	2.02804	-2.12354	0.0337083	0.999999	no
CUFF.31198.3	Lambs	Adults	0	0.769011	1.79769e+308	1.79769e+308	0.0374824	0.999999	no
CUFF.37796.1	Lambs	Adults	1.23653	0.299838	-2.04404	2.16548	0.0303512	0.999999	no
CUFF.39679.1	Lambs	Adults	2.04878	8.41543	2.03827	-2.03285	0.042068	0.999999	no
CUFF.40916.1	Lambs	Adults	6681.79	20948.9	1.64857	-2.70197	0.0068929	0.999999	no
CUFF.46601.1	Lambs	Adults	1407.7	4875.76	1.79228	-2.37528	0.0175358	0.999999	no
CUFF.48028.1	Lambs	Adults	3.62981	1.18647	-1.61322	2.64718	0.00811654	0.999999	no
CUFF.48824.1	Lambs	Adults	5.00829	1.33003	-1.91286	2.28696	0.0221982	0.999999	no
CUFF.49384.1	Lambs	Adults	2.27641	5.62684	1.30556	-2.28576	0.0222684	0.999999	no
CUFF.49912.1	Lambs	Adults	0.0318708	0.446061	3.80694	-2.07499	0.0379872	0.999999	no
CUFF.50297.1	Lambs	Adults	0.284449	2.25196	2.98493	-2.23891	0.0251618	0.999999	no
CUFF.53866.1	Lambs	Adults	0	1.04472	1.79769e+308	1.79769e+308	0.0237154	0.999999	no
CUFF.56781.1	Lambs	Adults	0.39001	4.04014	3.37282	-1.98478	0.0471688	0.999999	no
CUFF.90.1	Lambs	Adults	0.448803	0.0876722	-2.35589	2.07226	0.0382412	0.999999	no
CUFF.2389.1	Lambs	Adults	0.109837	0.792871	2.85173	-2.59727	0.0093969	0.999999	no
CUFF.4946.1	Lambs	Adults	0.156115	2.48455	3.99231	-2.31688	0.0205103	0.999999	no
CUFF.6358.1	Lambs	Adults	0.592375	0.0733345	-3.01395	2.00431	0.0450374	0.999999	no
CUFF.6769.1	Lambs	Adults	0	0.453284	1.79769e+308	1.79769e+308	0.0284205	0.999999	no
CUFF.7407.1	Lambs	Adults	0.0625491	1.61584	4.69115	-2.1247	0.0336121	0.999999	no
CUFF.9420.2	Lambs	Adults	0.0168212	0.42366	4.65455	-2.05732	0.0396555	0.999999	no
CUFF.10338.1	Lambs	Adults	0	0.410307	1.79769e+308	1.79769e+308	0.0448721	0.999999	no
CUFF.10649.1	Lambs	Adults	0.0583153	0.871866	3.90216	-2.59127	0.00956225	0.999999	no
CUFF.12638.1	Lambs	Adults	0.333119	1.64903	2.30751	-1.98012	0.04769	0.999999	no
CUFF.13096.1	Lambs	Adults	1.73106	0.365202	-2.24489	2.27831	0.0227081	0.999999	no
CUFF.13834.1	Lambs	Adults	0.0179657	0.54403	4.92037	-2.23923	0.025141	0.999999	no
CUFF.13835.1	Lambs	Adults	0.0124489	0.447853	5.16893	-2.18716	0.0287308	0.999999	no
CUFF.16303.1	Lambs	Adults	0.179665	0.965484	2.42594	-1.99501	0.0460414	0.999999	no
CUFF.16503.1	Lambs	Adults	0.0340549	0.886083	4.70151	-2.83227	0.00462183	0.999999	no
CUFF.16504.1	Lambs	Adults	0.0141927	0.478811	5.07623	-2.33566	0.0195089	0.999999	no
CUFF.17351.1	Lambs	Adults	0	0.41732	1.79769e+308	1.79769e+308	0.0478466	0.999999	no
CUFF.17712.1	Lambs	Adults	0.105284	0.448853	2.09195	-2.14592	0.031879	0.999999	no
CUFF.18125.1	Lambs	Adults	0	0.566054	1.79769e+308	1.79769e+308	0.0400465	0.999999	no
CUFF.18321.1	Lambs	Adults	0.0512083	0.522516	3.35103	-2.43047	0.0150792	0.999999	no
CUFF.19163.1	Lambs	Adults	0.43258	0.0267842	-4.01351	2.8636	0.00418851	0.999999	no
CUFF.19383.1	Lambs	Adults	1.62249	0.367056	-2.14414	1.99883	0.0456265	0.999999	no
CUFF.20278.1	Lambs	Adults	0.0574913	0.60287	3.39043	-2.3258	0.0200295	0.999999	no
CUFF.20279.1	Lambs	Adults	0	0.691864	1.79769e+308	1.79769e+308	0.0320607	0.999999	no
CUFF.21739.1	Lambs	Adults	0.0248228	0.592088	4.57607	-2.89223	0.00382517	0.999999	no
CUFF.22022.1	Lambs	Adults	0.640804	0.101248	-2.662	2.3705	0.0177639	0.999999	no
CUFF.23297.1	Lambs	Adults	0.494665	0.106612	-2.21408	2.00656	0.0447962	0.999999	no
CUFF.24484.1	Lambs	Adults	0.757193	0	-1.79769e+308	-1.79769e+308	0.0360324	0.999999	no
CUFF.25486.1	Lambs	Adults	0	0.469055	1.79769e+308	1.79769e+308	0.0388305	0.999999	no
CUFF.25902.1	Lambs	Adults	0.739699	0.0674448	-3.45516	2.43216	0.0150093	0.999999	no
CUFF.25903.1	Lambs	Adults	0.692447	0.121562	-2.51001	2.53054	0.0113888	0.999999	no
CUFF.27602.1	Lambs	Adults	0.051725	0.445177	3.10544	-1.98758	0.046858	0.999999	no
CUFF.28456.1	Lambs	Adults	0	2.6004	1.79769e+308	1.79769e+308	0.049076	0.999999	no
CUFF.30204.1	Lambs	Adults	0.108004	0.652242	2.59432	-2.04322	0.0410311	0.999999	no
CUFF.30477.1	Lambs	Adults	0.497514	0.0958794	-2.37544	2.09015	0.036604	0.999999	no
CUFF.30689.1	Lambs	Adults	0	2.26403	1.79769e+308	1.79769e+308	0.0437658	0.999999	no
CUFF.31126.1	Lambs	Adults	0	6.26669	1.79769e+308	1.79769e+308	0.0348582	0.999999	no
CUFF.32433.1	Lambs	Adults	0.0155247	0.701418	5.49764	-2.32763	0.0199317	0.999999	no
CUFF.32435.1	Lambs	Adults	0.0228585	0.91301	5.31983	-2.24799	0.0245767	0.999999	no
CUFF.33511.1	Lambs	Adults	0.288237	1.33562	2.21218	-2.27928	0.0226505	0.999999	no
CUFF.33866.1	Lambs	Adults	0.0488152	0.520845	3.41545	-2.45892	0.0139355	0.999999	no
CUFF.36208.1	Lambs	Adults	2.16131	10.7521	2.31463	-2.27887	0.0226749	0.999999	no
CUFF.37057.1	Lambs	Adults	0	0.446886	1.79769e+308	1.79769e+308	0.0226379	0.999999	no
CUFF.39422.1	Lambs	Adults	0.101012	0.440272	2.12387	-2.13016	0.0331586	0.999999	no
CUFF.39543.1	Lambs	Adults	0.0548188	0.421221	2.94184	-2.19134	0.0284271	0.999999	no
CUFF.41313.1	Lambs	Adults	0.551297	0	-1.79769e+308	-1.79769e+308	0.0315356	0.999999	no
CUFF.41543.1	Lambs	Adults	0.622935	0.0594031	-3.39047	2.31486	0.0206208	0.999999	no
CUFF.42811.2	Lambs	Adults	0	0.477709	1.79769e+308	1.79769e+308	0.043783	0.999999	no
CUFF.42834.1	Lambs	Adults	0.0713526	0.586197	3.03835	-1.98284	0.0473856	0.999999	no
CUFF.44610.1	Lambs	Adults	0.247309	4.0535	4.03478	-2.93504	0.00333507	0.999999	no
CUFF.46185.1	Lambs	Adults	0.604381	0	-1.79769e+308	-1.79769e+308	0.0164713	0.999999	no
CUFF.48720.1	Lambs	Adults	1.10958	0	-1.79769e+308	-1.79769e+308	0.0282165	0.999999	no
CUFF.48721.1	Lambs	Adults	0.785894	0.094037	-3.06303	2.62769	0.00859661	0.999999	no
CUFF.48825.1	Lambs	Adults	4.66723	0.970039	-2.26645	2.94207	0.00326027	0.999999	no
CUFF.50607.1	Lambs	Adults	0.499782	0	-1.79769e+308	-1.79769e+308	0.0492131	0.999999	no
CUFF.50970.1	Lambs	Adults	0	2.014	1.79769e+308	1.79769e+308	0.015161	0.999999	no
CUFF.53107.1	Lambs	Adults	0.500265	0.0997492	-2.32631	2.1827	0.0290576	0.999999	no
CUFF.53938.1	Lambs	Adults	0.0228016	0.708509	4.95758	-2.06672	0.0387603	0.999999	no
CUFF.56647.1	Lambs	Adults	1.24199	0.278357	-2.15764	2.08441	0.0371225	0.999999	no
CUFF.56662.1	Lambs	Adults	0.641906	3.51552	2.4533	-2.52683	0.0115096	0.999999	no
CUFF.57166.1	Lambs	Adults	0.14443	0.62602	2.11584	-2.60015	0.0093183	0.999999	no
CUFF.57924.1	Lambs	Adults	0	0.824002	1.79769e+308	1.79769e+308	0.0448721	0.999999	no
CUFF.58544.1	Lambs	Adults	0.0161266	0.472287	4.87215	-2.03975	0.041375	0.999999	no
CUFF.59046.1	Lambs	Adults	0.384048	0.053561	-2.84203	2.32378	0.0201372	0.999999	no
CUFF.25871.2	Lambs	Adults	1.96515	5.70336	1.53718	-2.16982	0.0300203	1	no
CUFF.3975.1	Lambs	Adults	0.666512	3.10283	2.21888	-3.55497	0.000378024	1	no
CUFF.55456.1	Lambs	Adults	0.301411	0	-1.79769e+308	-1.79769e+308	0.0360362	1	no
CUFF.4567.2	Lambs	Adults	0.0902054	30.8632	8.41846	-7.24191	4.42e-13	1	no
CUFF.2763.1	Lambs	Adults	2.86794	31.0856	3.43816	-5.28291	1.27e-07	1	no
CUFF.16775.1	Lambs	Adults	17.7778	8.74523	-1.02351	2.15088	0.031486	1	no
CUFF.11900.1	Lambs	Adults	6.8476	23.1371	1.75654	-3.26417	0.00109787	1	no
CUFF.37293.1	Lambs	Adults	3.05857	0.34729	-3.13865	3.77089	0.000162667	1	no
CUFF.6611.1	Lambs	Adults	0.0143082	0.306545	4.42119	-1.99628	0.0459033	1	no
CUFF.6908.1	Lambs	Adults	0.196492	4.07301	4.37355	-4.33774	1.44e-05	1	no
CUFF.9893.2	Lambs	Adults	0.541277	0.13153	-2.04097	2.23291	0.0255549	1	no
CUFF.17393.1	Lambs	Adults	0.354563	0	-1.79769e+308	-1.79769e+308	0.0455696	1	no
CUFF.943.1	Lambs	Adults	5.62663	117.112	4.37947	-6.57938	4.72e-11	1	no
CUFF.20565.1	Lambs	Adults	0	0.232152	1.79769e+308	1.79769e+308	0.0209669	1	no
CUFF.23827.2	Lambs	Adults	0.0183261	7.6908	8.71309	-2.70482	0.00683407	1	no
CUFF.54839.1	Lambs	Adults	0.587087	4.45221	2.92287	-3.77579	0.000159499	1	no
CUFF.59085.1	Lambs	Adults	0	0.260676	1.79769e+308	1.79769e+308	0.04316	1	no
CUFF.17794.1	Lambs	Adults	0	0.333889	1.79769e+308	1.79769e+308	0.00572741	1	no
CUFF.29250.1	Lambs	Adults	0	0.277203	1.79769e+308	1.79769e+308	0.0474608	1	no
CUFF.42099.1	Lambs	Adults	0.257463	0	-1.79769e+308	-1.79769e+308	0.0342798	1	no
CUFF.49658.1	Lambs	Adults	12.1213	2.67642	-2.17917	2.92726	0.00341958	1	no
CUFF.46512.1	Lambs	Adults	0.0396325	0.391884	3.30567	-2.21958	0.0264474	1	no
CUFF.20596.1	Lambs	Adults	0.231875	0	-1.79769e+308	-1.79769e+308	0.0361249	1	no
CUFF.47881.2	Lambs	Adults	0	0.291645	1.79769e+308	1.79769e+308	0.038737	1	no
CUFF.21253.1	Lambs	Adults	0.555903	9.78715	4.13798	-4.47543	7.63e-06	1	no
CUFF.43774.1	Lambs	Adults	3.11064	7.95855	1.35529	-2.35557	0.0184944	1	no
CUFF.58564.1	Lambs	Adults	2.56102	48.1992	4.23422	-6.74541	1.53e-11	1	no
CUFF.48857.2	Lambs	Adults	0.327239	0	-1.79769e+308	-1.79769e+308	0.0191698	1	no
CUFF.20962.1	Lambs	Adults	11.8982	25.2915	1.08791	-1.96849	0.0490117	1	no
CUFF.936.1	Lambs	Adults	5.48282	1.00423	-2.44883	2.80719	0.00499753	1	no
CUFF.55572.2	Lambs	Adults	1.77167	0	-1.79769e+308	-1.79769e+308	0.00667409	1	no
CUFF.29606.1	Lambs	Adults	18.8798	46.6817	1.30601	-2.45975	0.0139033	1	no
CUFF.27378.2	Lambs	Adults	0.358765	4.57859	3.67379	-3.27311	0.00106372	1	no
CUFF.56783.1	Lambs	Adults	0.382809	1.04733	1.45202	-2.06286	0.039126	1	no
CUFF.35091.1	Lambs	Adults	1.01055	0	-1.79769e+308	-1.79769e+308	0.00526695	1	no
CUFF.12133.1	Lambs	Adults	0.0479754	0.323785	2.75467	-2.19265	0.0283327	1	no
CUFF.33015.1	Lambs	Adults	0	0.296676	1.79769e+308	1.79769e+308	0.0351807	1	no
CUFF.37058.1	Lambs	Adults	0.0202215	0.305029	3.91499	-2.62606	0.00863785	1	no
CUFF.55377.3	Lambs	Adults	0.387244	0	-1.79769e+308	-1.79769e+308	0.00927277	1	no
CUFF.19180.1	Lambs	Adults	0.151968	14.0951	6.53528	-6.05899	1.37e-09	1	no
CUFF.17567.1	Lambs	Adults	0.126728	0	-1.79769e+308	-1.79769e+308	0.0211335	1	no
CUFF.20390.1	Lambs	Adults	1.40361	7.40659	2.39967	-3.49368	0.000476419	1	no
CUFF.28305.1	Lambs	Adults	0.301754	11.1178	5.20336	-5.4455	5.17e-08	1	no
CUFF.46951.1	Lambs	Adults	6.51435	29.9931	2.20294	-4.00972	6.08e-05	1	no
CUFF.52955.1	Lambs	Adults	8.6402	42.2443	2.28962	-3.83629	0.000124906	1	no
CUFF.6888.1	Lambs	Adults	1.48386	10.985	2.8881	-4.32349	1.54e-05	1	no
CUFF.6887.1	Lambs	Adults	0.704608	4.97512	2.81984	-3.24515	0.00117389	1	no
CUFF.40947.3	Lambs	Adults	0	0.383126	1.79769e+308	1.79769e+308	0.0421105	1	no
CUFF.25766.1	Lambs	Adults	1.2513	21.1677	4.08036	-5.17999	2.22e-07	1	no
CUFF.25564.3	Lambs	Adults	0.323129	0	-1.79769e+308	-1.79769e+308	0.0328642	1	no
CUFF.58040.1	Lambs	Adults	0.0224439	3.64242	7.34243	-4.99904	5.76e-07	1	no
CUFF.57010.1	Lambs	Adults	4.78514	21.2328	2.14966	-3.17781	0.0014839	1	no
CUFF.10217.1	Lambs	Adults	72.4429	242.563	1.74344	-2.84075	0.0045007	1	no
CUFF.56558.1	Lambs	Adults	2.11008	6.6898	1.66467	-2.97649	0.00291568	1	no
CUFF.57009.1	Lambs	Adults	80.2674	180.244	1.16706	-2.24399	0.0248332	1	no
CUFF.35555.1	Lambs	Adults	0	0.239816	1.79769e+308	1.79769e+308	0.0363716	1	no
CUFF.56248.1	Lambs	Adults	1.4067	5.61108	1.99596	-2.88464	0.00391861	1	no
CUFF.55351.2	Lambs	Adults	0.344026	0	-1.79769e+308	-1.79769e+308	0.0408975	1	no
CUFF.12201.1	Lambs	Adults	0.252583	4.5173	4.16063	-4.98554	6.18e-07	1	no
CUFF.56996.1	Lambs	Adults	8.78872	58.0007	2.72234	-4.53704	5.71e-06	1	no
CUFF.20614.1	Lambs	Adults	2.72416	31.4631	3.52978	-4.34204	1.41e-05	1	no
CUFF.35555.2	Lambs	Adults	0.209764	0	-1.79769e+308	-1.79769e+308	0.0427084	1	no
CUFF.30003.1	Lambs	Adults	0.0450379	0.244716	2.4419	-1.9625	0.0497048	1	no
CUFF.46687.1	Lambs	Adults	2.91728	16.6562	2.51336	-3.87295	0.000107527	1	no
CUFF.53003.2	Lambs	Adults	1.25312	3.11883	1.31547	-2.02129	0.0432499	1	no
CUFF.52565.1	Lambs	Adults	1.10207	32.7593	4.89362	-7.51933	5.51e-14	1	no
CUFF.4531.1	Lambs	Adults	0	0.318365	1.79769e+308	1.79769e+308	0.0410792	1	no
CUFF.46605.1	Lambs	Adults	49.4335	162.654	1.71824	-2.59107	0.00956782	1	no
CUFF.58966.1	Lambs	Adults	1.78833	19.66	3.45858	-5.72274	1.05e-08	1	no
CUFF.2398.1	Lambs	Adults	0	0.329972	1.79769e+308	1.79769e+308	0.0496724	1	no
CUFF.21618.1	Lambs	Adults	0.223253	2.12244	3.24897	-2.2908	0.0219751	1	no
CUFF.57387.1	Lambs	Adults	0.0918051	0.324797	1.82289	-2.00851	0.044589	1	no
CUFF.52287.1	Lambs	Adults	0	9.0547	1.79769e+308	1.79769e+308	0.00348254	1	no
CUFF.4757.1	Lambs	Adults	0	25.5213	1.79769e+308	1.79769e+308	0.00174108	1	no
CUFF.9951.1	Lambs	Adults	0	0.329072	1.79769e+308	1.79769e+308	0.017485	1	no
CUFF.5341.1	Lambs	Adults	2.82143	7.10071	1.33153	-2.23512	0.0254096	1	no
CUFF.7422.1	Lambs	Adults	0.0190063	1.51331	6.31508	-5.56209	2.67e-08	1	no
CUFF.1833.2	Lambs	Adults	0	0.331975	1.79769e+308	1.79769e+308	0.0306908	1	no
CUFF.15561.1	Lambs	Adults	0.0628556	1.51934	4.59526	-4.97443	6.54e-07	1	no
CUFF.42477.1	Lambs	Adults	0.0448232	0.370995	3.04908	-2.38525	0.0170674	1	no
CUFF.11436.1	Lambs	Adults	0	0.267539	1.79769e+308	1.79769e+308	0.0419449	1	no
CUFF.22337.1	Lambs	Adults	0.356717	0	-1.79769e+308	-1.79769e+308	0.0253629	1	no
CUFF.49049.2	Lambs	Adults	1.54728	0.572843	-1.43352	2.10795	0.0350355	1	no
CUFF.6852.1	Lambs	Adults	2.5661	19.7004	2.94058	-4.98899	6.07e-07	1	no
CUFF.53839.1	Lambs	Adults	0.107163	0.396666	1.88812	-1.97395	0.0483871	1	no
CUFF.17619.1	Lambs	Adults	0.0935219	0.352931	1.91601	-2.0123	0.0441888	1	no
CUFF.19505.1	Lambs	Adults	0.042987	0.308701	2.84424	-2.23028	0.0257286	1	no
CUFF.34765.2	Lambs	Adults	0.49807	3.10035	2.63801	-3.5637	0.000365666	1	no
CUFF.50992.2	Lambs	Adults	6.27921	0	-1.79769e+308	-1.79769e+308	0.00278717	1	no
CUFF.24698.1	Lambs	Adults	1.6882	70.6954	5.38806	-7.93072	2.22e-15	1	no
CUFF.28144.1	Lambs	Adults	2.77645	26.8381	3.27297	-5.3228	1.02e-07	1	no
CUFF.17574.1	Lambs	Adults	0.0434838	0.32834	2.91664	-2.58324	0.00978773	1	no
CUFF.4032.2	Lambs	Adults	6.8569	0	-1.79769e+308	-1.79769e+308	0.00371242	1	no
CUFF.50446.1	Lambs	Adults	0.0580985	0.245534	2.07935	-2.17878	0.0293482	1	no
CUFF.58429.1	Lambs	Adults	91.8075	25.6338	-1.84057	3.09258	0.00198424	1	no
CUFF.13833.1	Lambs	Adults	0.01704	0.296548	4.12127	-2.3111	0.0208274	1	no
CUFF.40033.1	Lambs	Adults	0	0.284886	1.79769e+308	1.79769e+308	0.0477019	1	no
CUFF.46933.2	Lambs	Adults	0.440167	19.204	5.44721	-5.49994	3.8e-08	1	no
CUFF.34566.1	Lambs	Adults	1.38428	11.8242	3.09454	-3.75933	0.000170368	1	no
CUFF.2352.1	Lambs	Adults	0.0523857	0.262159	2.3232	-1.97826	0.0478994	1	no
CUFF.43775.1	Lambs	Adults	0.470663	4.88263	3.37489	-4.79415	1.63e-06	1	no
CUFF.56249.1	Lambs	Adults	5.64098	39.5549	2.80984	-4.07916	4.52e-05	1	no
CUFF.56256.1	Lambs	Adults	7.94156	213.867	4.75115	-4.97477	6.53e-07	1	no
CUFF.8488.1	Lambs	Adults	0.273181	81.988	8.22941	-6.63781	3.18e-11	1	no
CUFF.8490.1	Lambs	Adults	3.50681	82.7875	4.56118	-6.20716	5.4e-10	1	no
CUFF.27122.1	Lambs	Adults	0.0551332	0.366298	2.73202	-2.14896	0.0316374	1	no
CUFF.12779.1	Lambs	Adults	0.094688	0.321637	1.76418	-2.03398	0.0419541	1	no
CUFF.35416.1	Lambs	Adults	3.96134	19.7623	2.31869	-4.19159	2.77e-05	1	no
CUFF.54647.1	Lambs	Adults	0	0.290284	1.79769e+308	1.79769e+308	0.0456653	1	no
CUFF.35045.2	Lambs	Adults	0	0.347473	1.79769e+308	1.79769e+308	0.0425237	1	no
CUFF.16492.1	Lambs	Adults	5.93213	1.41612	-2.06661	2.67012	0.00758244	1	no
CUFF.13807.1	Lambs	Adults	0.0974072	0.400204	2.03863	-2.19739	0.0279928	1	no
CUFF.19244.1	Lambs	Adults	1.04336	21.7896	4.38433	-6.25794	3.9e-10	1	no
CUFF.1751.1	Lambs	Adults	19.6766	75.2346	1.93492	-3.73073	0.000190927	1	no
CUFF.42341.1	Lambs	Adults	0.0660255	4.2984	6.02463	-4.3987	1.09e-05	1	no
CUFF.88.1	Lambs	Adults	0.320044	0.0608378	-2.39523	2.08282	0.0372681	1	no
CUFF.57356.2	Lambs	Adults	24.5222	115.02	2.22973	-3.00098	0.00269113	1	no
CUFF.24187.1	Lambs	Adults	0.0808181	30.4861	8.55926	-4.02048	5.81e-05	1	no
CUFF.42570.1	Lambs	Adults	0.0252679	0.287562	3.50849	-2.09372	0.0362845	1	no
CUFF.51280.1	Lambs	Adults	0	0.328644	1.79769e+308	1.79769e+308	0.0499825	1	no
CUFF.52701.1	Lambs	Adults	0.29818	0	-1.79769e+308	-1.79769e+308	0.04324	1	no
CUFF.53984.1	Lambs	Adults	0.0532253	4.52435	6.40946	-5.65423	1.57e-08	1	no
CUFF.47977.2	Lambs	Adults	3.21758	15.7337	2.28981	-2.23711	0.0252794	1	no
CUFF.20610.1	Lambs	Adults	2.72612	7.14517	1.39012	-2.18846	0.0286361	1	no
CUFF.11164.1	Lambs	Adults	0.0307587	3.40954	6.79244	-5.26092	1.43e-07	1	no
CUFF.19886.1	Lambs	Adults	0	0.307905	1.79769e+308	1.79769e+308	0.0416395	1	no
CUFF.31636.2	Lambs	Adults	0	0.318976	1.79769e+308	1.79769e+308	0.0268383	1	no
CUFF.280.1	Lambs	Adults	0.0363063	0.398843	3.45753	-2.53014	0.0114016	1	no
CUFF.14480.1	Lambs	Adults	0	0.302855	1.79769e+308	1.79769e+308	0.049672	1	no
CUFF.22343.1	Lambs	Adults	0	0.39375	1.79769e+308	1.79769e+308	0.045502	1	no
CUFF.42569.1	Lambs	Adults	0.0113859	0.311188	4.77246	-2.03495	0.0418562	1	no
CUFF.56660.1	Lambs	Adults	0.050532	3.41227	6.07739	-6.76181	1.36e-11	1	no
CUFF.2377.1	Lambs	Adults	0.0165771	0.369237	4.47729	-2.02422	0.0429477	1	no
CUFF.4518.1	Lambs	Adults	0	1.69181	1.79769e+308	1.79769e+308	0.00543659	1	no
CUFF.7410.1	Lambs	Adults	0	0.374342	1.79769e+308	1.79769e+308	0.0395125	1	no
CUFF.8334.3	Lambs	Adults	0.245537	0	-1.79769e+308	-1.79769e+308	0.0360478	1	no
CUFF.9035.1	Lambs	Adults	0.281923	0	-1.79769e+308	-1.79769e+308	0.0219372	1	no
CUFF.9362.1	Lambs	Adults	0	0.336052	1.79769e+308	1.79769e+308	0.0379938	1	no
CUFF.14062.1	Lambs	Adults	0.370368	0	-1.79769e+308	-1.79769e+308	0.044769	1	no
CUFF.15071.1	Lambs	Adults	0.310741	0	-1.79769e+308	-1.79769e+308	0.0359588	1	no
CUFF.15176.1	Lambs	Adults	0.306362	0	-1.79769e+308	-1.79769e+308	0.044222	1	no
CUFF.15197.1	Lambs	Adults	0.165644	0	-1.79769e+308	-1.79769e+308	0.0363092	1	no
CUFF.16500.1	Lambs	Adults	0.0901839	0.387124	2.10185	-2.36456	0.0180517	1	no
CUFF.16640.1	Lambs	Adults	0	0.317334	1.79769e+308	1.79769e+308	0.049076	1	no
CUFF.17717.1	Lambs	Adults	0.0135699	0.338982	4.64272	-2.74903	0.00597711	1	no
CUFF.18482.1	Lambs	Adults	0.583259	6.4264	3.4618	-5.41564	6.11e-08	1	no
CUFF.20545.1	Lambs	Adults	88.1503	0.0780442	-10.1415	4.98405	6.23e-07	1	no
CUFF.20606.1	Lambs	Adults	9.88409	0	-1.79769e+308	-1.79769e+308	0.00941173	1	no
CUFF.21732.1	Lambs	Adults	0.00602725	0.388154	6.00899	-2.564	0.0103472	1	no
CUFF.21736.1	Lambs	Adults	0	0.360703	1.79769e+308	1.79769e+308	0.0433767	1	no
CUFF.21744.1	Lambs	Adults	0.00878249	0.315745	5.16799	-3.08812	0.00201424	1	no
CUFF.27598.1	Lambs	Adults	0.00698672	0.270468	5.2747	-2.22104	0.0263482	1	no
CUFF.28018.1	Lambs	Adults	0.0499347	0.283738	2.50644	-2.16873	0.0301035	1	no
CUFF.28963.1	Lambs	Adults	0.0435579	0.299813	2.78305	-2.01271	0.0441457	1	no
CUFF.29229.1	Lambs	Adults	0	0.274089	1.79769e+308	1.79769e+308	0.0422672	1	no
CUFF.29567.1	Lambs	Adults	0.0253646	0.298784	3.55822	-2.61925	0.00881229	1	no
CUFF.33562.1	Lambs	Adults	0	0.209352	1.79769e+308	1.79769e+308	0.0417622	1	no
CUFF.33909.1	Lambs	Adults	0	0.315947	1.79769e+308	1.79769e+308	0.0444008	1	no
CUFF.34481.1	Lambs	Adults	0.302041	0.0124376	-4.60196	2.03062	0.0422937	1	no
CUFF.38907.1	Lambs	Adults	0	0.160418	1.79769e+308	1.79769e+308	0.0200169	1	no
CUFF.42321.1	Lambs	Adults	0.0182362	0.619479	5.08618	-4.95725	7.15e-07	1	no
CUFF.42325.1	Lambs	Adults	0.00611588	0.342889	5.80904	-2.47654	0.0132664	1	no
CUFF.42480.1	Lambs	Adults	0.0213617	0.200963	3.23383	-1.96205	0.0497562	1	no
CUFF.42482.1	Lambs	Adults	0	0.288504	1.79769e+308	1.79769e+308	0.0416395	1	no
CUFF.42489.1	Lambs	Adults	0.0215803	0.294217	3.76909	-2.57286	0.0100862	1	no
CUFF.43828.1	Lambs	Adults	0.0627942	0.283505	2.17467	-2.29581	0.0216865	1	no
CUFF.45858.1	Lambs	Adults	0	0.326556	1.79769e+308	1.79769e+308	0.0498002	1	no
CUFF.46103.1	Lambs	Adults	0.314984	0.0293571	-3.4235	1.98488	0.0471577	1	no
CUFF.46604.1	Lambs	Adults	2.17931	9.16152	2.07172	-3.67545	0.000237429	1	no
CUFF.48572.1	Lambs	Adults	0	0.308073	1.79769e+308	1.79769e+308	0.049076	1	no
CUFF.49051.1	Lambs	Adults	0	0.23488	1.79769e+308	1.79769e+308	0.0383066	1	no
CUFF.51193.1	Lambs	Adults	0	0.312688	1.79769e+308	1.79769e+308	0.0444008	1	no
CUFF.51888.1	Lambs	Adults	14.2653	66.4048	2.21878	-3.59732	0.000321513	1	no
CUFF.54580.1	Lambs	Adults	0.886322	5.21379	2.55643	-4.49356	7e-06	1	no
CUFF.55119.1	Lambs	Adults	0.035461	0.363415	3.35731	-2.22368	0.0261698	1	no
CUFF.55431.1	Lambs	Adults	0.0403541	0.248237	2.62093	-2.0588	0.0395131	1	no
CUFF.55827.1	Lambs	Adults	0	0.213898	1.79769e+308	1.79769e+308	0.0498002	1	no
CUFF.57550.1	Lambs	Adults	0	0.341078	1.79769e+308	1.79769e+308	0.049076	1	no
